# Supplementary material for: Sunflower Resistance to Broomrape (Orobanche cumana) Is Controlled by Specific QTLs for Different Parasitism Stages
Source: Front Plant Sci. 2016 May 10;7:590. doi: 10.3389/fpls.2016.00590 (PMC4861731; doi:10.3389/fpls.2016.00590)
Supplement: Supplementary file 2 [file Data_Sheet_1.FASTA]

Supplementary File 1. Context sequences of the 951 SNP markers used for the mapping.
The two alleles of HA89 and LR1 are indicated between brackets.
>AX105356765 
AAAACCAACCTGGACCTTATCTCAAGAAAAAGACT[A/G]CTACCTTTTTTTAAAGATATGTACACATTTACTGA
>AX105356767 
ATCAGTTACTGCATCTGTGTGTTGTTCCTGTGGAC[A/G]GTTATGGCGGAGATTGGACAAGCATCCACTGAAGT
>AX105356769 
ATCGCCTCTTCGGATCACTTCCTCTCAATTACCTT[A/G]CACACATTGGTACATACAAATTGTACCACAATTGT
>AX105356772 
CTTTTCCTATTATTCAGAAATCGCAAATTAAATAT[C/T]ATATCAGAATTCAGAAATATCAACAACCTGCTGCC
>AX105356780 
TCAACGCTGTAAATGGTCGTGTCGGCATTGTTCTT[A/G]GCGTCAATCAGCGCCTTCCTTTCAGCATCCTTTTG
>AX105356783 
AATTATTAGGATGATGAGAACAACAATGTTGATAA[C/T]CGAAACCTTTCTCCAACTCTTCCTTAAACTAGCTA
>AX105356784 
CGACCCGAGTTGCTACAAGCACCCGAATCACGGAT[A/G]CAAGAACTTATCTTCCTCCAATATTCATCACTCGC
>AX105356795 
ACGCGGATAGACACAACGACTATGATTCGGAGGAT[A/G]TAAGTGACATGGAGTTGGACGATGAGGAACCCGTT
>AX105356797 
GGTTGGGAAAGAAAGATGCTGTGGCTGTTTGGGGT[C/G]AGGACTGCATGCATTGGTGCCTACCCGGTGTCCCA
>AX105356819 
GAAAAACCCGAGCCGTATAATGTTCCACAAGATAA[C/T]AGTCTTTATTACACTATGGGTTTTCTCATATCTGG
>AX105356824 
TTAATGATTGCAGATGAAATACAAAGTGGAATAGC[A/G]CGATCAGGAAGAATGTTGGCATGTGACTGGGAAGG
>AX105356832 
AATAATCCCATGATCTCCATCGCCTCGTTTTTCAC[A/C]TTTTCGTCTCCCATCTTCCTTCTACTCTTCTTTGC
>AX105356845 
TTCAAACACCAACACTGAAGCTGTTCATGCCACCT[A/T]GGCGCCTTGTTCTTCAAAACTAATGGCATTTTCGA
>AX105356847 
GAGGATCATGAGTTCGTGTGGTGTTCAATTCTCAG[A/G]ATCGCGGTAAATTGGTTGATGCATCCACTTAAGGG
>AX105356854 
CAGAACGGAAACAAAGCTCCAACACCGAACCATCT[G/T]CCAAATAACTTGGGCGTTGCATTGCCCGCAAAGCC
>AX105356864 
ACAATGTTGGCTCCAGAAAGAATGGTTTTGGCCAT[G/T]GTGGAAACCGAAGGATGTACGTGTGAAGCTAGCAC
>AX105356867 
TCTAACGCCGTTCTCGTCAAGAACCTTTATCTGTC[C/G]TGTGATCCGTACATGCAATTCAGAATGAGAGAATC
>AX105356870 
ACCTGATGTCACCGTGAACCTTTTCACCATTTATG[C/T]CTTGAGGATAACCCTTCCGACGACTGTAAGTTGAA
>AX105356875 
TAGAGGAAGCTAGGGCAAAGTGTTCGGAATATGAA[A/G]CCCTACACGAGACCCGCACCAGAGATTTTGACCTA
>AX105356889 
AAGCTAAATCATACATCTGCACATTTTTAATTCAT[C/T]TTAGATGGTAATCATTTATGAGAAATTGTTTGAAT
>AX105356890 
AGGAACCGAGGGAAGGTGGTTGAGGTTGAACATGC[A/G]GTGAGAGTTGAAGACGTTGGTGAGTCTTCGGGGAT
>AX105356919 
TGCGTTGAACACACTTCAAAACAAACCATTGGAAA[A/G]TGAGAATCTTCACATACGTTATTTGAATCCAGAGG
>AX105356938 
GACTACGGTTCTGGGTTCGTTGACCCAACAGCAGC[A/T]CTTGACCCAGGTCTAGTCTATGACACGACACCAGC
>AX105356952 
TTCTTTTCCGATAAAAACGGTGAAAGCGCAGACTG[A/G]TTCCCTTGTGATTCCCTTTTACCAAACACAATTCT
>AX105356964 
GGTCCAGGCTTCAAAACATCCGCATCGCCCCAAAC[A/G]CTACAAGCTTCATCACTAGACCCGCCTAAACACCA
>AX105356975 
TGTCCATCTTTTTGCTTCCTATTGCAACCTCTCTC[C/T]TTAAAGACACTGCAGCAAAGGAGTTCAAAAGGAGC
>AX105356981 
ACACCCCATTAGTATTAAATGGATCAAGCTCTATC[A/G]TAAACCGCGGGTCAGCCCAGAACAAAGCGGTTCAA
>AX105357019 
CCGCCATTCTTTCTGATCTAATACTGAATTCAGGG[A/G]ACCTTTTGTACAAAGTAGGATAAGATTGTTGAATG
>AX105357053 
GTGATCCCGAAAGTTAGAAAGTATTTGAAGGAAAC[A/C]ATTGAGCCATGGTTGGATGGAACCTTTGGGAGTAA
>AX105357094 
ATGCGGCGGAGGACGGAGGCCAGTGATGATGAAGA[A/C]GACGACGACGCTGACGTCAGTGATGCGAGGGTTAG
>AX105357102 
ACTAAAGGCTCCCTTGGTTTATCTAACACCGCCAT[A/G]TGGAACGCTAAAATTGCCACCCTGAACACACAAAT
>AX105357117 
ATCGAGACTGCAAACCCGGAGAGAAAAAGCCCGTC[C/T]GCGGGGACCTGGTCTCCGATACCAAGATGAACGAT
>AX105357141 
ATCACTTGTGAATATGTTTTCGATGTGGGGTCTAC[A/G]TCCACTGTTCCTAAGAAATCAGGTTTCTCCTTTCC
>AX105357144 
TGAGCTATCATGCGAACAACCTGAGCCACACCTTC[C/T]GCTACTTCCTTTTGGATCACACCATCTGGCATGTC
>AX105357178 
TCGAAGGGGACTACAATGTCCTTGTGATGGATTTA[C/T]TGGGCCCGAGTCTCGAGGATTTGTTTAATTTCTGT
>AX105357187 
CTCGTGGATTCTTCTTATTTTGTGCCACAGTCATG[A/C]TCCCAGTAATCGATTCGCCTTCACATATAGTCAAC
>AX105357188 
ATTGAACTCTTCCTTTCCACCCGCTGCCAGTTCAG[C/T]ATCGTTGGGCAACAATTCACCAAAAATGGATGGGG
>AX105357247 
ACTTTCAGTGTTCGAGCTTATGAATCGCTTCGCCC[A/G]GAGCGCGCTATCACTGTGAACTATGATGGATTTGC
>AX105357263 
AGGAAATGAGAGAACAAGGTGTGACGGATAACAGG[C/T]TGCAATTACTTCGTAATGTAACCGGTGCTTTTCGA
>AX105357268 
TCACATTTTGGATTTTTGGCGACGCTTTCGCTTCT[A/G]TCTGTGGTGGGTGCAGCATGGTTGTTTTGCCAGTG
>AX105357287 
CCTATTTGTAATCTTGTTGCCACTCAATTGCTTCA[C/G]AAGGAGCCCAAAAGCATTCCTTACATCTATAAATA
>AX105357292 
TGAACAAGCAAGTGGTTGTACATTAGATTTGGTTA[A/G]TGAAACAAAATGGGCTCGGGTCTCTGATATTAGCG
>AX105357293 
GGTTATGATGTTGTAGATAAGTTGTTACAAGTTGA[A/T]ATCAAGTACGGATTCGGTTATGATCCGTTGACTGA
>AX105357301 
TGGACCGTCTACGGTCCCTATGTTTTGTGTCACCC[A/G]ATTTGTCACCAGAACCATGCTTAATTTCTAACGAT
>AX105357322 
ATTGGGGCGCTTCACGACTGTCTGGAGATGGTAGC[C/T]GAAACGTTGGAAGAGCTTACGGAAGTTGAGAAAGA
>AX105357328 
TTCCGGGTGACTTCAAACTACTCATGCTTCATTCT[G/T]GTTCCTTGATGGAATGGTAAATCGGGGGTTTGATC
>AX105357347 
GAAGGGAGAACATATCGGACAATAGTGATAAAAAG[C/T]TGTGGCAGGGTTTCCCCATTGAGTAAAAGCATAAC
>AX105357362 
TCATACCAGGGACGCCATGGGCCGACTGTGGTAAG[G/T]TTGAGAGCGTTTATACTTTGACGTGCACAGGTAAC
>AX105357363 
ACCTTTGGGAATCGTGGAGCACAAATTTTCCGCTG[A/T]GGAGATCGAGAAAGCAAACGCTACAGTTAAGAGAG
>AX105357364 
TACAGTTAAGAGAGCAGTAGAGAATTGGAAAAGGA[A/T]TGCAATCATAGAAAGGAATCGACCCATCTTGAAAG
>AX105357373 
GTCGGTTGCCTTATTCACCGACCATCTTCCACACC[A/G]ACCCACCCACATCGTGGGTCAGATTGTGCATATCG
>AX105357375 
TGGAGATTAAATGGAAGCCGTTGACTTGGTGTAAA[A/C]ATTATTTGGTTACTTTGTGTTTTGTTGGTGTTATG
>AX105357386 
GAGATGGAGCTACTTATAATATGCAAGGGATTCGA[A/C]GGAGGTTTTTGGTGCAGTGGGTGTGGAACCATGTG
>AX105357438 
GCTGAGTCGAACGCTCGAGGGCTTGGGGAAAAGTG[C/T]CATAACCATCTAGAAAAGACCGCGTGGAGTGATTG
>AX105357501 
GGTGATTCGGGAAACCGTGAAGATCAAATCAATGA[G/T]TTGATTAGCAAGATGAACTAACTATATACATCCCG
>AX105357505 
GAAAAGGGGTGAATGAAGATGACGGCTAACAATGA[A/C]GAAGAAGAAGAGTCTCTGATGGCCTTACTCGACCA
>AX105357506 
AGATACTCCCAGAACCTTGGAAGACTAAATTCTAC[A/G]TTCTTAGGAGAGTTGAGATAACATGTGTACAGTTG
>AX105357513 
GAGTTTGATCTTGTAGCTTTCGGTCTCAACCACGA[C/T]GACTTCCTAAACAACGGCTTGCAAATCTTGATCAA
>AX105357543 
TGGAGTGCGGTTTTCACCATGCTTATGTTGTCGGC[C/T]TTTGTGGCGGGGTTGTTTTTGACTAAACTTGTGGT
>AX105357568 
AGTTTGAAGTGATGGTGAAGAGGGAAGCCATCAAA[A/T]TAGCTGTGGAAGGTTTGATGAATGATGAAGATGAA
>AX105357571 
CCATGGAAAGAAATGTTGAATCTCGCATCAATCAA[C/G]TTCCCTCACAACATCTCCGACTCCTATTCTCGAAT
>AX105357585 
TTTCAAGATCCTAAAATCCCAAAGTCAGTCTTGCT[A/C]CACTGTGAAGATACGTGCGTTAAGCGAAGTGCTTC
>AX105357619 
ATTTCTGGGGTCATCTTCAGGGATGTTCCTCTCAA[C/T]CTTGCCAACAAGATCAGCGCCGACATCAGCAGCTT
>AX105357620 
GTGGTGTATAATCCGAATTTTCAAGAGTGAAGTCC[G/T]TAAGTCCTTTTCTCGACAATAACAAAATCCAGTTA
>AX105357626 
TGATGCTAAAGATGATGATCCGTACGACAGTTTCT[A/T]CAAGTCTGATGGTAAAACCGCAAGCCATGCTGGCA
>AX105357694 
TGAATCCCAAGTGCAAGAAATCCAGCAAGAGTAGT[A/G]GCAAACATTCTGTTCAAACACTTGGACAAAGTTCC
>AX105357721 
GCCTTTCTCGTCATTTTTGCCGGAATTATGTCCGG[C/T]CTTACTCTCGGTTTGATGTCTCTAGGGCTCGTTGA
>AX105357727 
TTTAGTCCACCTGATACTACAGACTCAATATATCC[C/T]GGCCGGGCTTCACAATGCATTATTTTTTCGTGTTG
>AX105357728 
GGGTTGAAGACGACGATGGTTAATCATTCGCATCG[C/T]GCGCTTTCGGAATCGGTTGTTGTTCGAGAAGATAA
>AX105357742 
CCTCCACATCCTTCACAACACTCCTATCAACATCC[A/G]CATCAACCTCTTCTTTCACACAATCCGCAGCATCA
>AX105357793 
GTGAAAGGGAGGGTGGTGAAAGAGGTGGCGGAGAA[A/G]GGGAAGTTGCGACGGCAGGTGGTGGCGATGGTGAA
>AX105357836 
AATGCCGCGGTGCAAGACTTTTGTGTTGCGGACCT[A/G]AAAGGTCCAGAAAGCCCAGCAGGCTATTCTTGCAA
>AX105357840 
CTTGGTTAAACTGGTCCACGTTGGTCGCGTTACTA[A/G]TGTTAATCAATTCGCGTATACGACTAGTGTCTGGA
>AX105357846 
CCTTATTCACCTGCTGGTTCACCTTTGCCGACAGT[C/T]GGTCATGATGGTCAGCTCTACGGGGCTCAACCTTT
>AX105357910 
TGACAACCAGTTTAACCAGAAGCACGGCCGCGCCT[C/T]GCCGGACCTTTAAAGAAAAGCTTCTGGTTCTGCTT
>AX105357949 
GGCAAGGTTGACGGTGTGGTTCATTCGGGTCCTAC[A/G]AAGCTCGTGTTGTACTTCACTGGAGCCACAAACAT
>AX105357968 
ACGCAATATGCATGGGCATTTGTCGGTTTATCTGT[A/C]ACCGAGGTGATCACCTCAAGTATTACTGTTGTCAT
>AX105357973 
AAATACGGGGCGGAAGTGGTGTGTGCAGAAAACGG[A/G]CGAAAAGCTATTTCGTTACTAACACCGCCTCACTT
>AX105357981 
ATAGACGGTAAGCAATCATCATACAGATTCTAACA[A/C]GTATCTAGTGTGCATCTTCATTTGTATGCCAATGA
>AX105358048 
AGGTCAAAAACTAGAAATAAACATAATAAGTCATA[A/C]GCAATAAGGATAGCATAGCATACATTTACAGATAA
>AX105358080 
ATCGCAAGAACTCCATTCATGTAAGATGTTATTGC[C/T]GTCACTTAATCCAGCTGGACTAAGAAGCATGGGAT
>AX105358087 
GCGTCGTCTGCAAGTGTCACAAATGAGGGTCCTAT[A/G]ATGGCGCTTCGAGAGTGGATTGGCCAAGTGAACCT
>AX105358091 
AAAACAAAAGCACTTAACTTGTTAAATAATACAAA[C/G]CATGAACAACTTAGCCATATGGTTCATATTTTTAT
>AX105358102 
ATCAAAATCAATACTCAGTACTAAAATTGTATCAC[G/T]GTCAATTCTTCTTGGCCTACGGTATCAAAATTATA
>AX105358167 
AAAAAAAAAAAAAAAAGATGAAATTTGAGATGGAT[A/C]GATACGCGGGTAAGAAAAATTAATCCTTACCCACA
>AX105358173 
AAAAAAAAAAAAAAACCAAGACCAAAAAATTAATC[G/T]GACACAACAAAAAGACAATCCAACTCTTCTACTCA
>AX105358174 
AAAAAAAAAAAAAAACCTTAGAAGAAGCAGTAAAA[A/G]ATCAAGAATTACCCTCTCAGCAATGCTATGTGGGT
>AX105358210 
AAAAAAAAAAAACTTAAAATGAAAGAATAAAACTA[C/G]CTCAACACCTAACCTGACCTGAGATTAACCGCCGA
>AX105358251 
AAAAAAAAAAATCTACCATATGCACATACTCAACC[A/G]CAATGCACCTACTTGCATAACAATATACATAACAA
>AX105358536 
AAAAAAAATGTAATCATATGATTGTAACAACAAAT[A/G]TTATTATATATATAAAAACGGGATCAAGGTGAAAA
>AX105358583 
AAAAAAACAAGCAGTTTGTATAATTAACCTCAAAA[C/G]ATCTTTAAAACAGCTTTGTTTATATCTATAACAGC
>AX105358635 
AAAAAAACTAGTTTAAATAGTTAAACAAAAGTATC[C/G]AAACTCGTCATATGGCTTAGTTGACCAGGTCATTT
>AX105358656 
AAAAAAACTTCTTGTAGTTATCAAAT[G/T]TTTATGTTGTCAGAGTTTTCTTATTCATGTTTTTA
>AX105358661 
AAAAAAACTTGCTCAATGACTCATGCATACAAGTT[C/T]GTCCCGAGAATTGAATGCTTATGAGGTTTACTAAC
>AX105358716 
AAAAAAAGTATGTATTCGCTCGTCCAAGCAATAAA[G/T]CTTAATATAATATAAACAATATGCCAATGAGGTAA
>AX105358729 
AAAAAAAGTTTATAGACTTTCTTTGATGAACAAAT[C/G]TCAACGAAACATATAACAAAAATTTTGTAACCTAA
>AX105358778 
AAAAAAATATAACTAATTGTAGCTAATTTTTCATT[C/G]TCATCTTTCAAAAAAGGGACGCTAATTTGGTATTT
>AX105359076 
AAAAAACTGAAATCAACAATCACCTTAAACATAAA[C/T]GGAAGATCAACGCCCCACTTCCCAACAACCAAATC
>AX105359150 
AAAAAAGATCATGGGAGAAAATTTAAAGAACGAAC[C/G]TATAAATTCAATAAATTATGACGGATCTCGTAATG
>AX105359170 
AAAAAAGCCGACATGAAAGAATGTAATCCAACTAT[C/T]TTTATCTAAAATTAATAAATAACTTCAATTTTGCA
>AX105359199 
AAAAAAGGTATGCGTTAGGTGTTGCTAAAGGTACA[A/G]GACCGTATGACTTTGTAAGTAACATGCATCGTCAC
>AX105359204 
AAAAAAGGTTTGATGATGATTGATTTGAAGATTTG[A/G]AAACGACGACTCACATTCAATTCCGTGAATTCTGG
>AX105359304 
AAAAAATAATCAAATTTCCTCGAGGGGCCAAAATA[G/T]ATATTGCAAGTTTGATGACACATCCCAAAAACTTA
>AX105359483 
AAAAAATGTTTGTAAATGCATAAATAAATAAGTTC[A/G]GTTAAAATGTTTGATGTGTTTAGTGGTCAAGAGCA
>AX105359529 
AAAAAATTATTTGAAATATGGCCGTATTATTTTGT[A/G]TAATAGTTATATCTTGTAATATTGGTTGAAATATG
>AX105359577 
AAAAACAAAAAAAAATATGCTTGAAATCAGATACA[A/T]AAAGTGAAATAATTATATCAGAAAGATTACATATG
>AX105359630 
AAAAACAACAAATGAAGCAGCTTCGCGTTTTAACG[C/T]AATCGCTAGAAATACACGTTTATTAACGTTATACT
>AX105359640 
AAAAACAACTGAGATGTCGTCTATATAGTATAACG[C/G]CAAGATTAAAGGTGATGTGGACGTCGTGAAACAGA
>AX105359797 
AAAAACATCTTGAATACATGAAACTATAGAGCATT[A/G]TTTAGGAATTATTAAATTAAATTAGTTATTGTACT
>AX105359838 
AAAAACCAAAGCATACGTGGGCGTGCGTGATAAAG[C/T]TTGTAAATCTAAAAAAACTACAAATCTTAGAGGTG
>AX105359841 
AAAAACCAACATAAATACGAAGAAAGGAAGTTGGC[A/G]CACGATACTGATCCTCCAAGCTTCATCCCAAAGAC
>AX105359859 
AAAAACCAGATGGTGCCACTATTGATGGTGGTGAC[C/G]GCGAAGATGTTGGTTCATGGTGGATTAGTTCTTCA
>AX105359874 
AAAAACCATGTTCCCGAAATCTTTTAAGGATAGAA[A/G]GGGAGGGGAAAGGGAAGAAAATTTGTATGTATATT
>AX105359952 
AAAAACGAACCTTTACGTTCAATGAAGTAGGTTTA[G/T]TAGGCCATCACGTTTACCTTTTTTAGTCTGCTAAC
>AX105360028 
AAAAACTAAAAACTGTATGTAAATCGAACTCAACA[C/T]GTATTGCCAAACTCGACATTGCATAACACAAAGTG
>AX105360050 
AAAAACTACAGCTGTTCCTGCTCCTGAAATAGCAA[C/G]AACTCCTACAGCAAGCAAAGCATGTGACCAATGGA
>AX105360052 
AAAAACTACATCCAAAGACCTAAATTTGTGTCACC[A/G]GTTCTCGTATCCTGTTAAAAGGGGGCATAATTATT
>AX105360053 
AAAAACTACCAAAGTTTTAATATCATAATTTCACC[A/G]TCTCAATGTCATATATGTCATATATATAATTCTTG
>AX105360075 
AAAAACTCAGGTCAACGCAGGATCCAACCAAAATT[A/C]GTTTCGGTCAATAATTAACGTTTTAAAAACTATGA
>AX105360083 
AAAAACTCCTAGCATTTTCAAACTTAACCCATATC[C/T]AGCAAAACAAAAGAAAAGTGCTAGGCATACTTGAG
>AX105360094 
AAAAACTGAAATCGTCTTGAAACTATAGTAGTGAT[A/C]TGAAGGGGTATGGTCCCACACGCCACGCCACAGCT
>AX105360382 
AAAAAGCCCAATAAGCCTAAACCGTGTAATTAAAC[C/G]AGAATTAAACTATTAGTGACAGTTCGGTTTGGTTT
>AX105360495 
AAAAAGGGGGGACGAAGGGGGCGTTCAGGTTATTT[G/T]TAGCGGACTTATAAGTCGAGGGTAGTCCTCCATCG
>AX105360521 
AAAAAGGTCATACATCAGTAGTGTTTGGATGCAAC[A/G]ATTATACCATATTCATTCCAATTTATAGTTTATCT
>AX105360606 
AAAAAGTGCTAAAAGTAGCGTTGGGCGCCAATGAT[A/G]AAATAGTGGTTAACCGGGAGGGTTAATTCACTAGT
>AX105360623 
AAAAAGTGTGAGGAAGTTATGTTAGTGAAAAGTTT[A/G]CAGCAGAATTTGTGCTGTATGAGCTTCAATTTTGT
>AX105360717 
AAAAATAAAATAAATACAAAACAAACCTTGGGGCC[C/T]ACCATCCCACCAAATGCACCATTCTTCTAAAAAAA
>AX105360750 
AAAAATAACATATATGGTACGAGTGAGTGTGCATG[C/G]ATACCTTTGATTGAATGTCTAAAATCACCCAACCT
>AX105360796 
AAAAATAATCTTATAAGTAGGATGACTCACTAAGT[C/T]GTGTTTAATTCTTTTTAATTATCTTACCTTTTGGT
>AX105360819 
AAAAATACATAGCCTAATATGATAATAAATGTTTC[A/T]TAAATAGTTTATTTTATTATATAATATAGATATAG
>AX105360822 
AAAAATACATTTCCTCTCTCTCCTCAACATGAGCC[C/T]CTATCTTCATTACGTGTGATTAAAACATGTAATAA
>AX105360852 
AAAAATAGATAACAGTTAACGAGCAGGATGAATTT[A/G]GCAAGATTTCAAACCTTTTGGATCTAGATGCGGAA
>AX105360911 
AAAAATATATATGTTAACGTTAAATGTAAATGTCA[A/G]TGTGTTGTTGGATTAAATATATTAACTGTAGTTAA
>AX105361039 
AAAAATCAGTCATGGAGCATTTATAACCCTTTCAC[A/G]GGTCAAAATTCAACCTTACCTTATAACTTGATGTT
>AX105361061 
AAAAATCATTTTTGTTAACGGTGATATTCGTGGTG[C/T]TGTCTTCTGACATGGTAGTGGTTAAACGTGAATCA
>AX105361703 
AAAACAACAATCCACTCCTAATAAATAAGTAACCG[A/G]TTTTGCCATGTGTCGCCTATATACCTATATGCAAG
>AX105361771 
AAAACAATAAGCATGTTAATTTTGTCCACAACCCC[G/T]TACCCTTGTGTTACTTTATCAAAAGTCGAATACGA
>AX105361798 
AAAACAATGGCAGTAAAGTACAATAAACTTTAATT[C/T]TAGGTGTGGAAATATATTAATAATTCACTTTTACT
>AX105361821 
AAAACACAAAACAATGGGAAAAAAATGTCTAGCTA[C/G]CAGGAATCGAGCACAAAAGCTTAGTTTCTATAGGA
>AX105361836 
AAAACACAACCTGAACACGACATGAAAAAGAGTTT[C/T]GGATCAGCTAGCACGACCCATTTTTAAACAAGTCT
>AX105362137 
AAAACATCCAAAACACCACAAGCCGTAGAGTGGAC[A/G]CATGTACAACCATAAATTAAGTGACCAAAGAAAAA
>AX105362139 
AAAACATCCCCTGTTACCCTACTGCTGCTACGACT[A/G]ATTCTGTGGAGCTTGTTGTTGCTATTGGTGGTTCT
>AX105362256 
AAAACCAAAGTCTTGAGAAAACTATTATCAATAAC[A/G]AACCTATGCAGTTAATATTGCTGATATATCGGTTA
>AX105362275 
AAAACCAACGAATCCAACGTCTTATGTTCCGCAAT[A/T]ATCGGTTGAAGCAAGTAATGCCTAGCAGACGCCGC
>AX105362297 
AAAACCAATAAAAATCATAGGTCCACGTGATGAAC[C/T]GATAAGTTCAATAAACATATTCGACGTGCAGAATC
>AX105362519 
AAAACCGGAGCAAGTCGTCCGGTTCAACCTCTAAG[A/T]TATAAATGGTTCGGTTTTAAGAATTTGACGTGTTT
>AX105362646 
AAAACCTTGTACCTAATGAAAATAAAAGAACAAAA[A/T]TCAGTAAAACAACAAAAAAGTAAAAAAATAGAAAA
>AX105362753 
AAAACGCTCTTTCGAGGCAGGTTATATGGGCTATG[C/T]ATAGCAGGTCTCGTTGTTGGCCTTTTATCCCTATG
>AX105362792 
AAAACGGGTATAACAATATCCGATGACACGTCAAA[G/T]CCGACTGTTTCCAGGAAAAAATCAGATTTAGTCAC
>AX105363089 
AAAACTCTTAAACAAATATCACAACCACAAGATGA[A/C]GTAAGCAAATTATGGCATGGGTCGGTGCTATGTTT
>AX105363199 
AAAACTTAATTGCCAAAACATTAGGAGACTATCGG[A/T]GGGGGACGCGGCTTCCCTTACGATTCCATTTAGTG
>AX105363217 
AAAACTTAGAGTTCTTGGCAGTAAGCGGAGACTGA[A/G]GGAAAGGCGTCAAGACGGGTATTGGAAAATTTATG
>AX105363251 
AAAACTTCATTAAATCCTTTTCTGTTCAGGTTCTA[A/T]AAATATGATCATATGAAGATTGGTGAGACTGGTGA
>AX105363342 
AAAACTTTTATAATTTTATTTTTAGTCACACCCGT[A/C]ACATCGCGGGGTCAACTCGCAAGTATTAAGGAATA
>AX105363367 
AAAAGAAAAAAAATGATAAAAGTTAATTATAGTAT[G/T]ATGATAATAAAAAAGAACAAAAAACTGATACAAGT
>AX105363436 
AAAAGAAATAGGCCCATTTTTGTTTAATAAGCCCA[A/G]TCCACCTTCCTTACGCTCCTCTACATTATGAGAAA
>AX105363463 
AAAAGAACATGTTTCTAGCTTCCATTGCAAATAAT[A/T]TCTAAAAGAACATATTAAAAACCCAACATCATCTT
>AX105363525 
AAAAGAATAACATCGACAACATAAAAAATGGGAAA[C/T]AGATAAATCACCATTACCACTCTGACTCCCGTATA
>AX105363575 
AAAAGACAAGTAGTGGTGAAAGCTGATGTGACACT[C/G]ACATAGTGTTGTGGTATGTTGGCATGGGAGGCAAA
>AX105363617 
AAAAGACTATCATGCTAGATACGGTTCAACCCAAT[A/C]ACCAGAACCGACCTAGATTTGTATTGTGGCTGTTA
>AX105363754 
AAAAGATCATCTTCATTTGGTAACAAGCTTCCAAT[G/T]GCATGATCTTCAAGCAAATCATTGGTTTCTACGGA
>AX105363812 
AAAAGATTCTGGCTTTGTGGTGTATTGTTTGTATC[A/C]TGGCTCTTGCTTGAGGAGGATCGTGTACCCATTTT
>AX105363884 
AAAAGCAGAAAAAGAAACACCCAAACAAGACGTTA[A/G]CATTGAATGTATCTTGTCTTAAATTAGACTTTTTC
>AX105363907 
AAAAGCATGACAAGACTTCATCATGTCTAAACATG[C/T]AAGGGGATCTTCACCCACTTCTTAAACAAGTGGTT
>AX105363979 
AAAAGCGTTAACCAATTTGCGACTTTCGCTTAAGA[A/G]GTCAAATCAATGCGACTTTCGGTGTTTAAAAGCTA
>AX105364063 
AAAAGGAAGCGAGTCGAACATGTTGAAAGTCACTC[A/G]ATGCTTCTATTTATTGCATATATTCAAAAGATATA
>AX105364109 
AAAAGGAGGTTGCGACACAGCTTATTGTCTGTTTA[C/T]CTGCGATTTTTACGCAATTCCTTTAAAGTTCCTCA
>AX105364511 
AAAAGTCAAAACTGGTGTAGTTTTTAACCAAAAGC[A/G]GATTAGATCTAACTCGGTTTTGAACTGAAATAATC
>AX105364582 
AAAAGTCTCTTCTGTTGGGAATGAGAGCTTCGAAA[A/C]TTGAGTATTGGCCTCTGTAAAACCGAAGAAAACAT
>AX105364629 
AAAAGTGCAGCGTCACGCCGGAGGTAGTTTGTGAA[A/C]TTGTGATTTGTTTATATAATATTTCAATTATAATT
>AX105364658 
AAAAGTGGGGTGTGGAAGGGTGTGGTCAGGCCGGC[G/T]TGAGGTGACATGTGGATTTTTTTATATAGTTGATA
>AX105364786 
AAAAGTTGGGGGCCAAAACTACAATTATAGGTGAT[G/T]AATGAACTTCTTTTCAAAAAAAAAGGTGATTAATG
>AX105364817 
AAAAGTTTGACCAATAGCCAGTTGCTAAATAGCAC[G/T]GGTCATCCATCTTATGTTTGTAAGTATATAGAACT
>AX105364843 
AAAAGTTTTTTTTTTTTAAATTACCATTGCCAAAC[G/T]GTATTATTTATGGGGACCGCCAAATATAGTTGTTT
>AX105364914 
AAAATAAAATGTTTATGAAACGTAAATAAATTAAC[C/T]GTAGAAAGTGAACGGTTTTTACCTCGGAGATACGG
>AX105365033 
AAAATAAGAAAAGTCAAATGGTATTTTTGTAAACG[A/G]AAAAAAGTCTAAGACTATGTTGTCAAACTCATCGG
>AX105365035 
AAAATAAGAAACTCTTGAAATCAACCGACAAAATA[A/G]CCCATTCCGACTCATTGGTAAACTTACCTCAACCC
>AX105365151 
AAAATAATTATTCTTTCAGTATTAATATTAGATTT[G/T]TCTTAATTTTCACATTTGAGGGTGCATCGTAATCG
>AX105365217 
AAAATACATGGGTTGGGTTTGTATATTTCAAAACA[C/T]GTTCGGCGGCTTTGTGAACACACAATTGGTGCACG
>AX105365383 
AAAATAGTTTCAACAAGCCAATACGATTAGTGACA[A/T]TTAAAGCTTAAGTCCTAAGTTTTTAAGTTCAAACA
>AX105365487 
AAAATATCACTAAATGGTAACTAAAACTCATATGT[C/G]TTTCATTTGCTTCGCTTAAATTCAAAGAATTTAAT
>AX105365768 
AAAATCAGGAGTGAACAGAAACTATTTCAGTTTTT[G/T]AACGCTCTTGACCGGAAATATGACCCTATAAAAAG
>AX105366001 
AAAATCGTTTTATCGTAGGACCGACATCGTTTGCA[C/T]CTATAATAGAAATGGCGATGACGATTGTTGAAGAA
>AX105366274 
AAAATGATTACTACCAAATGGCAGCCATTGCTAAC[A/G]TCATCGAGTACTTCGAATGGAAGGAAGTTATCGCG
>AX105366619 
AAAATGTTCCAGTACATCTCATTCAATTTATCCGC[A/C]CAAAAAAGAAAACATTAACCACCACAAAATAAAAT
>AX105366866 
AAAATTATTCCCGACTAAAAAGTTCAAACCGAAAC[G/T]TTACGGTGAAATAGTTTCATAATGTAAAAATCTTT
>AX105366874 
AAAATTATTTTAGTAAGGTGGTTGCTTAAACCATC[A/G]CACGATTTTGTGGATTTAATTAGTTAAGTTTCATT
>AX105367015 
AAAATTGATCAATTGTTCTGATTAATTTCCGTCCG[A/G]TTCGTTTCAATTACTTGAAATTGATCATTCGTTCG
>AX105367174 
AAAATTTATAGTATTGGGTAATTGAGTATGATCTC[A/G]CACACACTCTATGAGGGGATAACCCAGTGATAAAA
>AX105367283 
AAAATTTTAACGTTGTTCAACAAATAAATCAATGT[A/C]AAATATATTGGTGTATAGGAAATTGGGCCCACGAT
>AX105367551 
AAACAAAGATTCGAGTCACAGTCGGTCAGTGTTAT[C/T]ATAATCTTGGGTATTTGATTAATGTTTCCGTGTTA
>AX105367554 
AAACAAAGCATGATGGAGAGGAAGAGTGTTCGTGT[G/T]AGCTAAATCCACACGATACCGAGGTTTAAAGATAC
>AX105367713 
AAACAACCTGAATCTTAATCTTAATAACATATATA[C/T]ACAAAATGACAACAATGAGGTACGATAATATCCAT
>AX105367959 
AAACAATCGAACATAACTGGAACTTTGGCAGGCCG[A/G]CAGTAGTAGATCATTGAACGAAGTACGAACACTAG
>AX105368185 
AAACACCACCAACAGCAGCCGCAGATGATCAGAAA[A/G]CCGATAATAATCTACATGCGTTCTCCAAAAGTAAT
>AX105368527 
AAACAGGTTATATTGAAACTCAGCAGGATTATGTA[A/T]AATAGTTATCAAGCTTGGTTTTAAATGCTCTGATG
>AX105368540 
AAACAGTAATTAACTCTTTAGTTACATT[C/T]ACTTACCACACAATTCCAAACATGCCAAACATGTA
>AX105368692 
AAACATACCTTGTTTTGAGCAACCTCACCCTGGAT[A/G]CCAAGAATTCCCGCGGTGAGGTCCATGACTATGAT
>AX105368754 
AAACATATTCGATCTAAGTGAGATATTTGAATTTA[A/G]ATAGCGTGGTGACTTATGGTATACCAATATGTAAG
>AX105368867 
AAACATGAATATAATCAAAATTTTGAGTTGGCTAA[A/T]ACAATTCGTTAACACGTTTAAAGGTATTTAAATAG
>AX105368874 
AAACATGACCTCCACAGTCAGAAAACCAGACAGGA[A/T]GAATCCCTAGTTCCAAACCTAACACTGGAACTTGA
>AX105368958 
AAACATGTCTTGATGTTTAATCTGAAGTTGGATAC[A/G]AAGATCCCGTAAGGCTTTTCTAATGTAAACTTGGT
>AX105369178 
AAACCAAAGTTCAGGGGCTAAATTACAATAAAACA[A/T]AACTGATTTGGTTAAACAAGGCGCCGCGTCACACG
>AX105369566 
AAACCCATAAACTCCGTACTCACCAAAGCCCTTCC[A/G]ATCTTGCTTAACTTTCTCCCGTCACTTGTCATATA
>AX105369636 
AAACCCGCCGCAACACTCAACGCCACACCCGTACA[C/T]CTCAACGCTCGATTCCCAGGCGCAACCGGCCACTG
>AX105369866 
AAACCGGCATCATACTTCTTCTGGTGGTGCTTTGG[C/G]TGCATCGTTGTGTACGCACGGCTAGTCGCGGCGCT
>AX105370189 
AAACCTTTAAAACATGTCTAGTCATCTAAGACAAC[C/T]ATTTTGTACAAACTTTCACACAATTGGAGTTAATG
>AX105370341 
AAACGACACAACCCTAACATCAGTTGACCATACTT[C/T]CAACCTCTTCATATTTCCTAATTCAAGAACTTCAG
>AX105370348 
AAACGACCATTTGGTGATCTATTACAACTAGGGCT[G/T]CAAACGAAAACGAATAAATACGAACAGGGCTGCAA
>AX105370356 
AAACGACGATGTTGGATACAACAGAAAAACTGAGC[G/T]GCCGAAGATATATCCACAACCCATGAATGATAGCG
>AX105370444 
AAACGATGATCAACGTTTGGTCCCAAAAAATGTAT[C/T]GGGTATACCCATCCCAAAAACTTCGGGTTTCAGGT
>AX105370481 
AAACGCATAAAGAGTTTGGTTGGTTGGTGTCATAT[A/C]TTCTCTTGTATGTATGTTACAAGAATCTAGTTTGA
>AX105370503 
AAACGCCCAAATTTTCCCCATTACGAATGGTCTTA[C/G]TGTTTTTATACAAATTATATAAATCCCATAATCTA
>AX105370645 
AAACGGTATAAAGTTACGAATCAACATGATTATTT[C/T]CCGGAAACAAGTTGGCTCAAATATAATACGTTTTC
>AX105370709 
AAACGTACACTTTCGACGTGAGAATGCCAATACTG[A/G]AGAATTAATCTTGATATAGGAAAGAATAACTAAAT
>AX105370713 
AAACGTACCTTATAAAAAACCATAACAAATGTGGA[C/T]GATAGGTTAGAGATGTCAATTGAGGTGTCAAGCTC
>AX105370731 
AAACGTATAAGTTAAGAATTTCCCTTAGTTCGGAT[A/G]TTAGACTTGAGTTCTTATGATAGAAGGTCAAATTA
>AX105370821 
AAACGTTCGGTAGGCACGGCTTCTACAAGATCTAT[A/G]GATAACAATGGCGAGCCAAAACGAACCGCTCAAAA
>AX105371046 
AAACTACTATTAAGCCGGAGATTTTCTGGAAGCAG[C/T]CTCTCTAATCCTATATAGTAGAGATAAGACTGTCT
>AX105371086 
AAACTAGCCCATTGAAGGTGTCATCATCCTTGTTA[A/C]GTATCTTCAACTTCCTATGCTTCCAAATACAAGTA
>AX105371096 
AAACTAGTAAACTACCATACGAACTGAACTAGAAA[A/T]CGATGTAACCCAAAGTTTGGGTCATCGGTGTAATC
>AX105371256 
AAACTCACAGCTCATCTGTTTCGAGTAATTTCAAT[C/T]CACTTGTTTATGCCCTAATCGATTCACATTGTGCG
>AX105371300 
AAACTCATGGAACTGCTGCTCGATTTGGGGAGAGT[C/T]GCCGGAGGGCTCGTTGGGCTTCTTCCTCTTGCTTC
>AX105371333 
AAACTCCCTGAAATTAGTGGAACTCCCAAAGTCGA[C/T]TCATCACCTCCGGGTGCATCACCCTAACCGCAACC
>AX105371410 
AAACTCTCAACAATCTGCCATTGATGCTGTAACAA[A/T]GGAAACTTCAACAGCAAACTCTTATTACTCTCGTC
>AX105371441 
AAACTCTTAGCTATCCTCTTTCCAGTCAAACAATG[G/T]CCCTATTATCTAATTTCCAACCATTTTATCATCAA
>AX105371665 
AAACTGTGGGTTTAAAATTTACGACTCATTTACAT[A/C]TTTTAATATTGTCTATAAAAGATTACACTATGGTG
>AX105371747 
AAACTTAGGATTATTAAAATCCAATAACCCTTTTT[C/G]TTTTGACCACGTTTGTATTGATTTCCATTTTACTA
>AX105371817 
AAACTTCAGCACCAATTATGATTGCTCCAACTTCT[A/T]TGCACCAGTTGGCACATCCTCAAGGTAGGAATTTC
>AX105371826 
AAACTTCCACAACTTTCTCCTTTGTATACTCAACC[C/G]GATCACTAGCAGAATCACCAAACAGCAACACTTCA
>AX105371830 
AAACTTCCCAGTACCACATTTCCCACAACCAAATG[C/T]CCAAACAAAGAATGCTCATAACCAGACCCCCAATC
>AX105372031 
AAACTTTCGGTAATTGATAAGCATTGCATTTAACC[A/G]GTAATTATCCAAATATGCGAATTACGGCCAACAAT
>AX105372162 
AAAGAAAAATATATATATTTTTTATGGAACGGCGA[C/T]TGACTTTCTTGTATTATGCTACCGCCCCCAAATTG
>AX105372304 
AAAGAAATCTTAGGGATGGAAATGCAGCAATGAAC[C/T]TCATGTCGTCAATATTGAAGATGTTGGAATCAAGG
>AX105372398 
AAAGAACTTCTGACCATTTTCATTAAATTCTTGTC[C/G]CAAACACGTTAAATACTGAGATAAGGTAGTCAGAG
>AX105372543 
AAAGAATCATTTTCTTCTTTAGACTTCTCCACGCA[A/G]CCGATCAATTCGGTCTCTTTTTCTTTCCATTCGGA
>AX105372692 
AAAGACATTTATAATATAGTGACCGTAATTACTAA[C/G]TTTTGTGTGAATTTACTGTGTTCATGAGATATGGA
>AX105372900 
AAAGAGAGAGAGGACACCCCAAATCAGAACTAAAC[C/T]GTTGTGGTTAGCTTCAATGACCATATAACAACCTT
>AX105372912 
AAAGAGATACTTGAGACTAATTTTTTGCATAATTC[C/G]ATTAACAAAACAAATCTCTTTTATAAGGTTACAAT
>AX105372943 
AAAGAGCCAGAACGGATCAGCGCTCCTAAACCACT[A/G]ATCACATCAGCAGATGTCTCAGCCACTGAGTTAGA
>AX105373108 
AAAGATAAAGTTAACGTTGATTTAATTGGAATCCT[A/T]GCTTATTAAGGCGAGTGCATAGAGGTTTTAAGACG
>AX105373616 
AAAGCAGTGTTGGAAAGCCTTCGGATTTATTACTT[A/C]TCTTTGTTCAAGGCTCCAGTTAAAGTTGTTGAAAA
>AX105373694 
AAAGCCAACGAAATGTTGAGGAATTTTGTAAACAC[A/G]GATTATCAGAGAGGCGAGGCGTGTGATCACTCTCA
>AX105373919 
AAAGCTAGTTAAGAAAAAGACATGATAGAAACACA[C/G]AAGCCACATTGATATATTAATGTTGTGATGATTTG
>AX105373976 
AAAGCTCGTTAGCGGCCCAATCATGTTTCAAGACC[C/T]GTTTTCGCACCCGAATTTGTCGTTGAAAATACGTA
>AX105374024 
AAAGCTGTAAAATCCTTTGGAAGTTGTACTTCATC[A/G]TCTCCCTCATTGTCGCAAATCCTCTTCTAGAGCAA
>AX105374058 
AAAGCTTCTTATCTTCATAAATTGGCATAATTCAA[A/T]TCAATTTCTAACCATATATGTAAACTTAAATGACA
>AX105374369 
AAAGGCAGATGTAGTGTTCTCTCAACTCCGTCTAC[C/G]TAGTGTAAATTTTTTTTTATTTTTTCGGTTTTATA
>AX105374424 
AAAGGCGATTTTCAGGTATTAGTCACCAAAATCTC[C/T]GATTTTTTCATGTTTTCTCCTGTCGAATCAAGATC
>AX105374429 
AAAGGCGCGACTATGAATGTCAGTTTTGGGTATTC[A/G]ATAGTTGGCAGTAATGTTGAGATGGTCAATTCTTC
>AX105374530 
AAAGGGATGCTTATATACTCTGTTCATCAGTCTCT[A/C]GGTTGCCTTATGTGGAATTAGAGTTCTTGCTGATT
>AX105374815 
AAAGGTTATGAGTTGATGTTAGAAAAGTAGATCCA[G/T]AGCAATCTAAAGTTTGGCATTGGCTTTAGAAAACA
>AX105374838 
AAAGGTTGGTAATTTATGCTGTGGTAAAGATAATC[A/C]TATCATCCAAGTGATATGCCTTCAAAATGAGTAAT
>AX105375151 
AAAGTATGTGCATAGTCATTCAACCCTTACTTGTT[G/T]ATGAACCAATAAAGCAGATGCTCCTAAGGCGGCAG
>AX105375358 
AAAGTCTAGGGGTTAGAATTATGATTTCTGAAAGT[C/T]GAAAGTAGTTAGAATGTAGGGGCTAGAATTGTAAA
>AX105375375 
AAAGTCTGGATGAGTCCGCTGGAAGGGACCAGACC[A/T]CCCTTAACCTACTCCTCCAACGCCACAGCGGTCTG
>AX105375514 
AAAGTGGAAGAGGTGGTGAAGGAGGCTGAAGAGTT[A/G]AATCTACAAATGGATGCTCTTATTGCTCTTAGAAT
>AX105375550 
AAAGTGGGAGGTTCATGTCCAATTTAGTGTTCCAA[C/T]TCATTATTATGTTAATGAACAATCTTTCATTGCTC
>AX105375611 
AAAGTGTCATGTTAGATGCCGCGTCAGCAAAAACA[A/C]TTAGGGTTAAGGTTTGGTTAATTAGTTTCGAGTGC
>AX105375614 
AAAGTGTCCTACAAACTGAACCTACCTGACGAACT[C/T]AGCGGAGTTCACAACGTATTCCATGTGTCGAATCT
>AX105375717 
AAAGTTACACCACATTTCTCATGTAAGACCAACGA[C/T]TTTCGTCCGACTTTTTAGCCACAAATAGCCGAGAG
>AX105375767 
AAAGTTATCCACTGGAATTGAAAGTTGTAAAGGAT[G/T]AGATGAGACAATTTTATACGGTGGATGATCCTTCA
>AX105376196 
AAATAAAAATAAAAATTTGAACCCTAAGAAAACTT[A/G]CATTTTAGAATAAAAATAAAACTTTGAACCCTTAC
>AX105376247 
AAATAAAAGTCTACCAAAAGCAATAAAAAACAAAA[A/C]ACGATAAATAACTCAAAGAAATAAGCGTTTTTTGG
>AX105376343 
AAATAAACTAGTTACATGCTATATCCGGTCCATAC[A/C]TGATGGTTACCCGATTATTCATTACCCATTGAACA
>AX105376351 
AAATAAAGAAAGCGAGCAGAAAAATAATCTACAAG[C/T]AACTCATGAGGCCAACCATGGACACCTATCGAGAA
>AX105376451 
AAATAAATGTATACATCATGTTATAGAAGCACAGG[A/T]CATATCTGAAAGTAATATAGGTTATCACACTTTTA
>AX105376490 
AAATAACAGACTATATCCGGCGATATGGAAGTCGC[C/T]AAACTCGAAATTGAAAAAGCATTAGAGATTGTTTG
>AX105376580 
AAATAAGAAGTTATCGAAATGGTCAAATGAGGGAT[C/G]TTGGCAGAGGAGTATAGTATAACTACGGTTTCAAG
>AX105377120 
AAATACGGTTTTTGGTTCGAATCCAGATATATCGA[C/G]TGATATTCTTGCAAAGGCATTTCAAGTTAGTGAGG
>AX105377279 
AAATAGAGCAAGAGCCATAAATATAAACTGAAACT[C/T]GTTTCACACAAAACACTACTCAGTTTCATACTAAT
>AX105377527 
AAATATAAATAAGAGTTCCTTAATTCTATGTTACC[A/G]GAAACTTCAGGTTCTATGATATGCTAAAACCTAAA
>AX105377718 
AAATATCAAAATTCAAACATTCAAACTTTAAAAAC[C/G]TACACCAAATTAACAAAATCCACTTCAACTTTAAA
>AX105377775 
AAATATCGGGGTGTGACATCATCAAGGCTATCCCA[A/G]ACACCAGGCTACCCTAGCCTAGGTGGGTCATCGTC
>AX105377820 
AAATATGAAAATTTGAGCCTGCAAATCATCTATAA[C/T]ATTATAACAACATTACTAAACTACAGAGCGAATCT
>AX105378241 
AAATCAAGCTCTAATTTTGTACAGGTAAGACCTTA[A/T]ATATCGCTAACCAATCGTCGTTAGTTTTGGCCGCT
>AX105378266 
AAATCAATAAAGTCCACAATCACCACATTCATCAT[A/G]CCTTCATATATTCAAGTAATAACAAGTTACCGTTT
>AX105378285 
AAATCAATGATACAACTGGACAACTGGTAAGAATC[C/T]TAATCTTCTTCTAGACTTGACACAAAAGGATAACC
>AX105378503 
AAATCATACGTTCTGATTGATGTTTATCGTTCATC[C/G]TTTAAATTCTTCGGTTTGTGTGGAATTGATTGAAA
>AX105378545 
AAATCATGAAGCCAGGCACAATTTACTTAATACCA[A/G]TTAACTAGTAAAATATAAGAGAGAATAGAAGTATT
>AX105378601 
AAATCATTTCCTCATCGATCTGAGCTTGGTGCTTC[C/T]ATTAAACTCAGTCGTTTTATTCCGAAAAATGTGAC
>AX105378813 
AAATCCTAATTCAAATAATACACTTAACAACTTCT[A/C]ATTCCACATTCGCGGGGATTGTTTAAGCCCATACA
>AX105378866 
AAATCCTTTAGGAATGGAGGTAGAAGATACGGCCG[C/G]TAATAGACCATAGCGTTCAATATGGGCCAAATCAA
>AX105378932 
AAATCGCAGTGAAATCAATCAATTCTTTGTTTCCG[A/C]ATTCCCAATTTCAAAACCGGATTCCCTTAATTTCG
>AX105379558 
AAATGAATATTGTTGGGTTGTAGACTCCTCGAAAC[C/G]AGTGAGTCGGCCCGAGTCGCGGCTCACGGGCTTAT
>AX105379738 
AAATGAGGTTTCGAGAACCAAAAATATTTGTCGGA[C/T]GCTTGCACGAGTGGGATCCCTTGAACAACCGCGTG
>AX105379763 
AAATGAGTTCAGCTAGATTTATTTATCCATGGTTA[A/G]TGGGATGGCGGTGGCAGTGGGGCGGCACTAGTGGT
>AX105380137 
AAATGGATAAAAGATAAGATCATAAGAAGTTGTTA[C/T]AAGACATTAATTATTAATTTATTATATTATCTGTT
>AX105380204 
AAATGGCGGATGAAGTGACGTTGTATGCAGATGGA[A/C]GAAGTCCTTTTGTTTGCCGCGTGAAAATTGCTTTA
>AX105380586 
AAATGTGAATACAAGTGTAGAAATCCAGGTCTACT[C/T]GAAGAAACAGAAGGTATATTAATTAGTGAGTTTAG
>AX105380768 
AAATGTTTGCCAAACTTTAAGAACTTTATCATTCA[A/G]GTGCCAATGATTGTGATCACTTTTTTTAACGGCTA
>AX105381177 
AAATTATAACAATATACAGTCAACGAAAAACATTA[A/G]AACTGCTCCACTGCTCCAATGAAGGCGATGCCTCC
>AX105381291 
AAATTATTAAACTAGACCGTGACCTGGGAAGTATC[A/G]CCAGTAACAATATGAACTTGCATTAAGAGAGTGTC
>AX105381375 
AAATTCAACCTTCTAGAACTTTTATAGGACGTTAA[G/T]GTTATCGCACATGTTATTTATATACATTACAAAAG
>AX105381441 
AAATTCATAAAGCATAGTATAAATAAAAACCGACC[A/G]ACAGAAGTCATAAAATCAAAACGGAAATATGGCTT
>AX105381657 
AAATTCTTGCTAGCCTTAATTTGTTAAGAAAATGA[A/G]CTTGTTGGTGAGTCATTTATACATCCAAATAACAA
>AX105381845 
AAATTGGAAAGCCTGCTTCTTCATAGTAGGTATTT[A/T]CATTCTTTAATCTGTACCTGAAACCAAGTTACACT
>AX105381900 
AAATTGGTCCTGTTAGTCCAGGTGTCAAAAACGAG[G/T]GTGTTTTTTTTTAAATAATATCGGTGGATCGAACC
>AX105382222 
AAATTTATTCAGAGGAAGACTGAACGAAAAGGTGT[G/T]GATGCTTGGTCTTTATCTCACTCTCGAGTTCCCAA
>AX105382857 
AACAAAACAGACAACACAATATACAATAACAGTGA[C/T]TATATTGTAACACAGATGTCCACTAACCATCCTTA
>AX105383362 
AACAAATGGGGATACGTTTGGTTGTTGCGTTCCAC[C/G]CTTTTCCCAAATACGAAAACAAGACCGTTGGTGCA
>AX105383365 
AACAAATGGTATATAATCATAATGGCTCTAACTTT[C/T]TTTATTGGTACAAAATATTGATATTGTATTGGCCT
>AX105383836 
AACAAGAGAGTCAACCACAATTCAAATACAGATCC[C/T]TAACAGATCTAACTACTAGCCAATTTGTATCTCTC
>AX105384133 
AACAATACCATGAATGTTGACCTGTCATTGCCTAC[G/T]TTGACCTGTCAATTGACCACCCCTGCTGCCACCCA
>AX105384138 
AACAATACCTTTGATCTAAGTGGCACCTGTTATCA[C/G]TCTTAATCAAACAAACTCTTATTGGGTTTCAATCA
>AX105384235 
AACAATCGATCTACCTCACCCGTTTAATAGATAAG[C/T]TGTGTTCGGGTTGGGTTGCAGATAAATGAGTGAAC
>AX105384410 
AACAATTGGTAGATATAACCCGTCCACTAAAAAGT[A/G]GTTTGCTAGTAACACTGCGAATTGTAACACCTCGT
>AX105384451 
AACAATTTTAAAGTTATCCAGGATATATAAGTTTG[C/T]GGTTACAAGCTAACTTCATGTTATATATGTGGTAT
>AX105384618 
AACACACACAACATATGGACATCGATACACAAAAT[C/T]GCGAGCTGTGTTCTTGCTCAATGATAAACTTCAAT
>AX105385105 
AACACGGATGTAATCTTTCAACTTGAAGAAAATGA[C/T]CTTATAATCTATGGAGTAGTTAGTTTTTCAATACT
>AX105385149 
AACACGTGTCCATTGTGTCGGTTTGAGCTTCCAAC[C/T]GATGACGTGGACTACGAGAACAGGAAAGAAATCGA
>AX105385172 
AACACTAAAATATCTATATCTCTTGTTCTCGCCTC[A/C]ATCGGTTATATCATTGGATGAGTGGGTATTCAACA
>AX105385283 
AACACTGAATCGGCAAAATTGATGTCTACCTACTG[G/T]TGTAGTGTGTATATTGGGACATGAAGGCCTGTGGG
>AX105385411 
AACACTTTGTGCTGGGTTTATTATTATTTTTTCTA[A/T]GTGATGGGCAATGATCACATGGCATGTCTAGTTTT
>AX105385473 
AACAGAATATCAACAGAAAGAACTTCACCAAGAAA[G/T]CAATCCACGCTACAATAACAACCTTCATCACCCAG
>AX105385490 
AACAGACAATACAAGGAAGGTGTGAAGAAATTTCA[C/G]AAGTCTACTACTGCTTGACTTTATCAAAAGATTCT
>AX105385536 
AACAGAGACTTGATCATAAAGCTGAAGATGATGAA[A/G]ATGGTGAATTTCTTCATCAGAGATGAAGAGAGAAA
>AX105385602 
AACAGATCTGTATGGAAATCCACTTCCACCTTCCT[C/T]AAGACCAACGGTTGTTCAACCAATCACAGATTTGT
>AX105385895 
AACAGTCCAATAATCATTTGTAAAAAAAGCACCCA[A/G]TTGCTAAAAATAGTGTCGAACATGAATCAGGTATG
>AX105385987 
AACAGTTGGGTTAAGGTAAGACCTTCATCATCGGA[C/T]ATTGTCGTGCCTTATGTTTGACCGCCAACTGTTTG
>AX105386076 
AACATAAATATTAAGGGTTGAGCAGAGAAGGTGAT[C/G]AAAGGGGTTTTTATATACATTTTTGAGTTAAATGT
>AX105386414 
AACATATTGTTTTTGAAACATGTATAAACTTTTTG[C/T]CTTTCATCACAAGTAGCTTGATACAAACATGAGGT
>AX105386449 
AACATCAAATAACAAATAAAAACCAACATTATAAA[C/T]CCATTAAATAAAGGAGTGAGTAATTAACTAATTAG
>AX105386614 
AACATCTCAATGATTAATTAAGAGCGTACCTTAAA[C/T]TGGATTGGCAGACCTTCGGCGCAATTGAGGTGATA
>AX105386794 
AACATGCTAAAAAAATATTGCCGGAGCCATACGTT[C/T]CTTTATCTAATTATTTATTGGTAAGGTTTTTCTAG
>AX105387094 
AACATTATGCAAGTGTAATAAATTATAGTAGGACA[C/T]TAGGTATTAGGTGCAGTTTGTTTTTTAAGAGGTAA
>AX105387675 
AACCAATAGTGAAACCTACGACACATTGTGAAACA[A/C]TATGAAACAATGGAGGCAGTACCAAGTTCAACCCA
>AX105387890 
AACCACGCCTAGCCTCCTAATAGTCGCCGATTAAT[C/T]GCTAGTCAGAGTTCACCTATTAATATTCATCTAAT
>AX105388108 
AACCATAATATCATAGTGAAGGATATAACTCGCAT[C/T]GGCTAGTTTGTTATGTGGTAACTATCTATCTTGCT
>AX105388289 
AACCATTACCTGTGTATCAAGCATGTAAGGATTAG[C/G]CAACTTATTCGCCTCCCAATCATCTCGCCTCGGTC
>AX105388375 
AACCCAAAAAACGAAGTCTCCATGACTGTGTCCGT[C/G]GTTCTCTCGAAATGAATGTGGTTGTTAATAAAGAT
>AX105388560 
AACCCATCTATGATTTGCTCAAACCTTCTGGTTTT[C/T]AAGATCAATGACAACGCATCAATAATACGTCACCA
>AX105388695 
AACCCCTCCAAGGTGCTTCATCTATCCACAATATA[C/T]GGTTTTGATAATATAAATACCATAAATATATCATA
>AX105388712 
AACCCCTTGATCTTCCGGATTTCCAATCGTGACCT[C/T]TGTTCTTATTGCGCTTGTTGTTGTCGCGCGAACTC
>AX105388825 
AACCCGTGTAATACATGAGATTATAACCTAGCGTT[A/G]AAGTTAAAAATATAATTTATTGTGATTGGCAATAT
>AX105388828 
AACCCGTTAATAAGAACGTTATACACCGAAGTACT[A/G]AAATCAAGTTTCATCACACCTACGGTTAACTCATA
>AX105388941 
AACCCTCCGCATCATCTTTAACTTGCTTAACATCA[C/T]CGAATTATGTGCTTTACCTGCAATGACACGAAAAC
>AX105389210 
AACCGATCGATTTAAAAATATTTGGTAAACAAAAA[G/T]CAGTTACAGGTTGAGTTTTGATACATAACAGAACC
>AX105389266 
AACCGCCATATCAAGGCGGAGATAGCTAACCACCC[A/T]CTGTATGAACAGCTGCTTTCAGCTCATGTAGCATG
>AX105389290 
AACCGCGATACTGTAACCGACCTGCAGTTGTTTGC[G/T]GAGCGGTTTGGTGCCGCTCGCCTGAAGTAAGAATC
>AX105389340 
AACCGGATTTTACCGCAGTACGCCTTTGGGTGACA[C/G]GTTCTCTCTAAAACTGCAGATGGTGGGTTTAGGCT
>AX105389482 
AACCGTGCATCTTATCCCCTTTAATTTGATGGAAA[A/G]TTCCATTTGATATGTTACTCAAGTGGTATAAACTT
>AX105389517 
AACCGTTGCCGACACTCTTCTAATCCGTTAGGTAA[G/T]CCTTCCAAAATCCACCCCTTCATTCATCTCCGTTT
>AX105390296 
AACGAAAGTCAATGCCAGTGTTCAGGTGCGTTATT[C/T]TGCCTCTTTTTAACGCTACTTAGTTTTCCTATGAT
>AX105390375 
AACGAACGAAAAAAATGCGAGTTTCCGAGATGCAC[A/G]ACCATGCATTGCTTAATTAAAAATCTTTAATTTAG
>AX105390625 
AACGAGAACTAAATGGAATGTACATGAGAATAGGA[C/T]GTGACGTGAACATTTAATTATGTATGTGGCGACTG
>AX105390677 
AACGAGCGGCTTATCTTGTTTACACCTTTAGTAAT[A/G]ATCGGTCTGGTTTTAAGAGATTACGGTAATGCATA
>AX105390763 
AACGATAAGCCGGTATTAAAAGCTTTTGTGTCCTT[A/G]GACAACTTCGGTATCTTGTCATCACTATACTACGT
>AX105391194 
AACGGACATAATAAACTCCGATGTCACGTGAGTAA[A/T]ATAATCTTTTTGTGTGTTATATGATACTCGTTTTA
>AX105391203 
AACGGACCTTTTCTAACTGAAGTCTAACTCACTTA[A/G]TCTTTTGGTGATGTGGATGCTGACATGACACAAAC
>AX105391235 
AACGGATAAAAAAGTTATAGCCGTCTAAAACTCAT[A/G]AGGAAGTTAATTTAAAAGTCATTGTGACTTCATTT
>AX105391242 
AACGGATCAATAACAAACTTTTTCTCTAATGTCAA[C/T]GGCTTTTTTACCGCCTCTGATGTCCTATAGATAAT
>AX105391378 
AACGGGGATATGATGGTGAATTTGAAGGTTGGCAA[A/C]TTTGGTAAGGTACGGATTAGTAATGGTCAGAAACT
>AX105391595 
AACGTACAAGCATCGTTGGTAGCATTTTGTATTGT[C/T]TACTTTTGGCAAGTCTCTTTTCTTGTGTTTGTTTC
>AX105391615 
AACGTACGTGAGCTTGACATACACGTTATCCGGCT[C/T]GAGTTGCCTTTAAGCCTTTTAACTTGCAAGACACT
>AX105391665 
AACGTATGAAAGAGTTATAACAGTTTGAAAATTAA[A/G]GGGAAACGTTGTTTATTTGAGAAATGACTAAATTG
>AX105392030 
AACTAAAAGATGGACTTTTTGTTTCATTCATGTCA[A/T]TATTAAAAGGTAGGAGACTAGGATATCGATTTTAA
>AX105392260 
AACTAATGATGTAACATAAGTAAGCTGTTATTATA[A/C]TTACTACATAATAATAAACCACAATTTACTAAGCT
>AX105392326 
AACTACACCATGACCGAATCTCCTGTGATAGATGA[C/T]CCTATTCTGACAACACAAACCGCGGTTTCAACCGG
>AX105392869 
AACTATTTGGATGATCGGGTACTTCAAGATTTACC[A/G]TCATGTCATCGTTTCAAGTTTTCAGGTAAAAGATA
>AX105393561 
AACTCTTGAGTTATACATATTAACATTACAAATAA[C/T]TGATATATAATGCTTCCTAAGGTGCATAGTAGGAT
>AX105393746 
AACTGAGCGGTTTTACTGTAGATTCATGTTGTATT[C/T]TCCCACTGAAATTTAAAGCTGTAGATCTGTTCATA
>AX105394478 
AACTTATGGTTTATAAGAAAATTGTTTTAAACATG[C/T]CACACCTCAAGTAAAGTTATACCTGCTGTAAAGGA
>AX105394489 
AACTTATTACCCAAACTTTTGGTGGAAGCAATCCT[A/C]ACCAGCTCGGCGTAATCCTCGCTGGCTCTTGACGA
>AX105394616 
AACTTCCATGTTGCTATTGATGCGGGTTGGTTACT[C/T]GTTATTGTTGTAAGTGGTTGGACGGGTTGATCACT
>AX105394695 
AACTTCTCTATAGATTATGTTCTCATTTGCATGAA[A/T]TAATGAATTAATAATTAAGGGCGATCAACGCAGCT
>AX105394698 
AACTTCTCTGGTCTGTACGGATAAAAAACGGACCA[G/T]TGATGAGGTAATAATGCCATTGTTTCACTGCCACC
>AX105394854 
AACTTGCATGTTATGTTACTTACCATAAATCTCGT[G/T]TGAGTCGAAGTATTCATCATCACCTCGAATCCTCC
>AX105395140 
AACTTTATTAAACACACCAGGCTAGCAAACATCAC[A/T]GGCCCAGAGGAAAAAACAAATAAAAGAGGGGATTT
>AX105395165 
AACTTTCACAATTTAACCAAACTCACCTTTTCACA[A/G]GTTAAATAAAGATTACATCCTTCAGCACATTCAAA
>AX105395268 
AACTTTGAGTTTCGATATCTCATTCATCTTAGCTC[C/T]ATTTTGCACATCGTTTGGTTCGTTATGATGCTATC
>AX105395512 
AAGAAAAACCACACAAATTAGTTAGTCTAGGAACT[C/T]ACACTTTCATCACCAAGAGTAACTTGTCTCAACCG
>AX105395786 
AAGAAAGACATACAGTGCAATAAAAACAATAAGAA[A/T]GTGAATTACACAAACTTTTCGCGAGTTTCGATCAA
>AX105396018 
AAGAAATTGGTTGAAGAAAAAGAGAAAATTACAGC[G/T]CCGAGTGTTGATTTGAAATGGAGTGTGCGTCTACC
>AX105396054 
AAGAACAAGAAAAGACTCACCAATGGTGTTTTCTG[A/G]CACAACCCCTTTTCTTGTTGCCCATTTGAAGTGCT
>AX105396061 
AAGAACAAGTGTGTTGTCTAGTAAATGGAGGTACA[A/C]ATGGACTACCCTTACAGAGCTTCGATTTGATGATG
>AX105396668 
AAGAATCGATTTTGATTTTGATACATGGCAGCTTG[A/C]GATTTATAATGGAAACCCGATTTCAATTTTTGAGA
>AX105396698 
AAGAATGAACCATCACTAGGAACATCCAAAGGGGA[C/T]TTTGTTGATGCAGTTTTGTGTGGATGTGGCTTGGT
>AX105397307 
AAGACTACTCATGTTACTCAATTTACAACCGAAAA[A/C]CCGGCTTATTATTCGTCAACACGTATGACTCATTT
>AX105397387 
AAGACTTAGTGTTCCTTGTGACTGAGGTACGACTC[C/T]CACTCTTCACATTATTTTCTGCGGCATCCAGGTGA
>AX105397569 
AAGAGAGATCTTCCATCTCTTCATGGTTATCATTT[C/G]CCAAGAAATATAGAAGAGTATCTTCAATTAAAGGC
>AX105397809 
AAGAGGGAGAACATGTCAGCGAAATGTCTGATGAA[C/T]AGATTCTGGCTCTGACAGAATTGGATGATGTTGCT
>AX105398151 
AAGATACAAGGTAGGAATGCTAGGAACTATTTTTG[C/T]CTTCTCAAGTCATGTGATCCTTTCGAAGTAATGTA
>AX105398292 
AAGATATTCAATAGAAAGAATGCGAGGAAAACAAA[C/G]ACATAGTGAAAGGGTTTCGGTGTTCACTAATATTT
>AX105398482 
AAGATCTGTCTGTATTTGATCCTACCTATAAGTTA[C/G]GAAGGTTCACTATGTAATTAAGTAAGTTAAACATC
>AX105398653 
AAGATGGATTGTTGACGTGGATGAAGAAGAGAAAC[C/T]GTTGCCTAGTCTCCTGTATGCCTAATACTACACAT
>AX105398683 
AAGATGGTTATAACTTTCTTGAGTTTTTGCGAAAA[C/T]CGTCTCTACCTCAGCACTAGTGGAACAATGGCTAT
>AX105398844 
AAGATTCAGGTCATGAAAAAAATAAATTAGTATTC[A/G]GGAACCAAATAGCATATTGTATTAAAATGTCATGA
>AX105399147 
AAGCAAAGGTCTACTTGATTTCATCAATTTGTGTT[A/C]AAACTCGTCTTCTTCTTCTCAATCCTTTCACCCCA
>AX105399167 
AAGCAACAAACTTTAATAACATACCTGCAAGAGCT[A/G]CAAATATGCAAGAGCCCATCAGTGGAGAACCCAGA
>AX105399172 
AAGCAACAAGCTTAATCAAAACAAAAGAATCTTTT[C/T]TTTCAAAAGCAAAAGCTTAATCTCTTAAGGCTTAA
>AX105399197 
AAGCAACTGTTACCTGCAGAGTGCAAAGCATCACA[A/T]GAAATGCCACAAAATGTACCAGTTGAAGACTTGAA
>AX105399694 
AAGCATTCAACCTTTAGCTTTGATAGTAGCAATGA[C/T]GTCAAAGCCTAATGAACACAAAGCGTCAAAGCCAA
>AX105400024 
AAGCCTAACGGAGGATACGTAGAAGGAAACATAAA[C/T]ATCGATAAACATCGACCTTAGACTATTTGTGGTCA
>AX105400054 
AAGCCTATTTTTAACATTCTAAAAGGATGGTATCA[C/T]AAAAAAAACCAACCCAATTGTATAAAATCTATTAC
>AX105400078 
AAGCCTGCGAGGCAATGAACTTCTATGTCTTCGGG[A/C]ACCATGCCTCTGTTTAACTGGGCCCGCACATGCTC
>AX105400442 
AAGCTACAACAGTTGATCCTACACACACCGGTGAA[G/T]TGTTTGACTATTAGTCAAATGTCATGAATACCCTT
>AX105400664 
AAGCTCTGGATATATTGGATAGAGTTCGTGTGATT[A/T]AACATATATTTACTAATTAGTTTTCTTGTTATGAT
>AX105400748 
AAGCTGCTGTACGTATTCGATTTCTCAAATATTTC[C/T]CAAATGTATTTTTTTTATTTTGGTTTTTTCAGGTG
>AX105400795 
AAGCTGTGGCAACCCCGGAACCGAAACCGGCACAC[G/T]CAGTGGCAAAGAAATCAAACCCTTATAAACATGAT
>AX105400880 
AAGCTTCCTATTTCCAAGTGGTGAAGGTTCAATCT[C/T]CGTGGTGACAAAAAAAAAGTTGTAGTTTAGTGGTA
>AX105401055 
AAGGAAAAGGAGGTAGAATTATGGCTTAGAGATCT[C/T]AAGTCAGCATCCTTGATGGTTGAAAATGTGTTGGA
>AX105401295 
AAGGAATTTTTCTTTTAATCGCAACGAACATTTTA[A/G]TTTATGTTAACATGACTCAAACATGTTTTGACCCG
>AX105401761 
AAGGATTTCAATATTAGAGATGTCACAAAGTGAGT[G/T]TGTTTTCTTGTTTAGCTTAGTCTCTTTTTTCTTAT
>AX105402005 
AAGGCGATAATTACAAATGAATGGGATGTGTTTGA[C/T]GAAGATGATAAAGAACCAGATTAAGAAGTGCAGTT
>AX105402109 
AAGGCTGATAAGATAGGAGCAAATGCTGTTGGAAT[C/T]AACTGCTGGTAAGCGTAATCGAATATTCAAAGTTG
>AX105402469 
AAGGGGGTGAGGGTAGTAATGGTAAATGATTAGTG[C/T]TAACTGGTGGTTTAAGAACTGGGTTAGGTTTGTAA
>AX105402495 
AAGGGGTTCGACATGGATACAACAAGGAACAAATA[A/T]TGTAAGATCCCCTTTTCAAAATTTATCCTATGTAA
>AX105402777 
AAGGTATACAACCAAACCTGTACTATGAATACGAT[C/T]TTCGGTTAGAAGAAACCATCTCGATTAGTGACCTA
>AX105402957 
AAGGTGACCTACGTCCACGGGTTACGACTAGGGTT[C/T]CACTTTTATTAGATGCTCACAGCTGTTTACAGAAT
>AX105403360 
AAGTAAAACTTATGTCGGAGTGTTTTCTAAAGAAA[C/T]ATTATGCATTTAGATTTTTTTTAAGCAGTGAGCAC
>AX105403415 
AAGTAAATAATGGCTCTTTTGGCTCGGGGAGTTCA[A/T]TTTCACTGCATAGCATAGAAACTGCTTCTGTCATT
>AX105403581 
AAGTAATTATGCTTAACAAACAAATATCTCTAGAG[A/G]ATTACATGTCGAATTTGACACCTGTCTTCTAATTC
>AX105403781 
AAGTAGATCATTCGAAACCAAACTACGTGTAAGAA[A/C]ATAAACTTAATACGGTTAAACAACGAGTTTTCAAC
>AX105403891 
AAGTATAACTACTAACTATATGTGGCCCAAACAGG[C/T]AGTGGCGAAGCTTGAGATTTCCGACCGGGGGGTCG
>AX105403938 
AAGTATATATGCATAAATGCATAATTTGGGGGGCC[A/C]TATCAGTTTTTGTATCATGAACGACGCTATTGAAC
>AX105404081 
AAGTATTCAAATACGTATGTGGTTTCCATTCGAAA[A/T]TTTTTTGTGTATACATGCCACGTGAAGTCATTTGA
>AX105404396 
AAGTCCGGATTGAAGGACCGACCCTACGAACCACC[A/C]TTGCGATTGGGCAAAGTATAAATTAAACGAATAAG
>AX105404638 
AAGTCTGCTCGACCAAACAGATCAACGAAAACCGA[C/T]AAAGGATGATTAGGAGGTGGAAACTTCACACGTCC
>AX105405332 
AAGTGTGGGGATGTGATGGAGAATGTGAAACATGA[G/T]TGTTTAAGTGCGTATCTTATATGTTTTGTGTGGTT
>AX105405583 
AAGTTACACCAAAACTAACCTGTTAACTAAGCAAT[C/G]AAATCTTTAAGTTATCTTTGTAACGCGGTTACATA
>AX105406305 
AAGTTGTTTATGCTTTGACATGATTTGATTTGTTC[A/G]AGAGGTAATTGAATATGTTACGAAAAAGAGGCCAT
>AX105406317 
AAGTTGTTTTTTTATTGCCATAGAAACAGGAAGCC[C/T]GCAGGGCTGCACGAGCAGGTTATCGTAATTTAATC
>AX105406325 
AAGTTTAAAGAATGGTTTTAGTTTGAAAGATTGTG[C/T]TGGTGAAAGTTTGACAGATACAGATGATGTTGAAA
>AX105406431 
AAGTTTCAACTTGGGCACTTGGGCCTTTACACTTG[G/T]CATTTGGACTAAAATTAGTAAACCAAAAAATTGTT
>AX105407916 
AATAAGCGTAAACATAATTGTCCCAAAATAATCTT[A/G]ATCTAAGTTTCTAATGACTAAGCATTAACTAAACA
>AX105408171 
AATAATACTATGTAAAACACTAAAACTTGAGTTTT[C/G]GACCCGTTTTACATTAAAACATATAGGGTAATATT
>AX105408237 
AATAATATTAAGATGCAAGTTATTAAGACGATATG[A/G]TTTACTGAGTTATTAAGTGATAGCTTGAAATTTAA
>AX105408397 
AATAATGGATTTTGGGCAACTTTCTACCCGTTTAA[A/C]CCGTTCAGCTCATTTGACCTGTTCTCCTATTTTAG
>AX105408470 
AATAATTAGAAAATGAGGGGATAGTGGCCACACCT[C/T]TGGATAGTAGAGGAGAGAGATAATGGAAGAGGAAG
>AX105408477 
AATAATTAGATCGAATACAAATTCAAACACCCTCT[C/T]CCTTAGTTTAACCTCACAAAACGCCCTAGTTTAAC
>AX105408498 
AATAATTATGTTAGAACTTGAATACAAATAAGTTT[G/T]TTGGATAACGTTTTTTTCACTAAAGCAACCGTTTT
>AX105409158 
AATACGATCGAGATTCTCTCATATCGTAAAAAGAA[G/T]CGATTCATACAAAGAAACAAAATGTTGTTTCATAA
>AX105409520 
AATAGACCTTTCTTTCTTTCTTCATTCTGACGATT[C/G]AACCAATACTACTTATAGGTGGATATCTGCACACA
>AX105409657 
AATAGCAAAATGGAACATTGACGCCGAAAGGAAAC[A/C]AAAAAGAAACAGAAAAAAGTTGCTTATCGAGAGAT
>AX105409899 
AATAGGTTCAAAACGAGTATGTTATATACAATAGG[A/G]GTTAAAATAAAATATTGTCATGCCAGAGCATGAAA
>AX105409971 
AATAGTATGAAGGAAGACTTTCTAACACCGAAGAA[A/G]TAAGAGTAACCCTCCCGGCCATAGATAGAATACTA
>AX105410157 
AATATAAAAAATGAAACGATCATCGGAATGTGAGC[A/C]GATGTGCTCCGGCCGGCGAGTAAGTGTGGTAGGTA
>AX105410281 
AATATAATATCACAACAACATAACCTCGGATAAGC[A/T]TCAGCATCTCGTTCCGAAAACTTCGAAATCTCCAA
>AX105410986 
AATATGCTACGTAGCGATAATGACGAAATAGTGCC[C/T]GCTATTTCAATTTTAGCGATAAAGTAGTAGAAAAT
>AX105411573 
AATATTTTTATGATTTAATCGAAGTTTACAAGAGT[C/G]AGAAGGGGTTTGTTAATCATCCAGTTGGCAAAGTT
>AX105411752 
AATCAAATCAGGTAAACAGATATACCACCAAATCA[A/C]ATATATGTCCCATACCTTTGAAAAAATGAGAATAA
>AX105412085 
AATCACAAGCTATCTTCGTTCAAACGTGCACTATC[A/T]TAAAGAAATTCAATATAATAGGCGTATTTTGAAAT
>AX105412264 
AATCACTTACACAAAACAATCCGATCCATCTATAG[A/G]CATAGAACTAATTAAACAGCTACTTCTACACTGCA
>AX105413857 
AATCGGGGTGTCGAACCACGAAGAGTCTGTGATCT[A/G]TGTCCAGATTAGGTTAATTATTACTTTGGTGCAAA
>AX105413920 
AATCGTAATCATGAACGGGTGTGCACTAATGACCT[A/T]AACCACTCGACCAATGTTGATAGGCATTGGGGAAG
>AX105414622 
AATCTGTTGAAATTTACTTTTAGCTTTACCCAAAA[A/C]CGATGGATTCTTTACCCACTTATCCGGATGCCATT
>AX105414664 
AATCTTAGACGCGCCACTGACTTTTCAACTTCACG[C/T]TGACCAAAATAAAACTTGTTTTCATATTTTTTAGA
>AX105414948 
AATCTTTTTTTCCTTATAAGGTGATAAGCAGTTCT[A/G]CTTATCTTCCCCAATCCTCTCACCCATTTCTATAA
>AX105415434 
AATGACATATGAAAATCCGAGTTGGCATATGTCAC[C/G]GTATTTTCTCTTTTAATAGTAACTAAAGATGTTAT
>AX105415460 
AATGACCAAAGTGTAGGTGTAAATTATTCCCAAAA[A/G]CATCATATTATTAAGCGATGAGTCCAACCACAAAT
>AX105415972 
AATGATGTATTGAGATAAAATACTGATAAGGTCCA[A/G]ATTTAGGACATAAGATGAGAGAGAATTTAGACGAT
>AX105416057 
AATGATTTATTTATTAGAGGTGACCCATTACAAAA[C/T]TTTATGGACCCAATCAGAACACTAATGATTATCCT
>AX105416066 
AATGATTTGACAAGACAACCTAAAACAAGTAAACA[A/C]GTACTTAAGTATTAAACATGTTAAGAGTGTACCAC
>AX105416217 
AATGCAGGAGGCCGATAAAATAGCGTTAGCGGAAA[C/G]AACAGGATTAGATCCGAAGCAAATCAACAACTGGT
>AX105416607 
AATGCTTCAAAAAGGGGAACTTTCCGCTACGACAT[C/T]CACTATTGGATAGGTAAAGATGCAAGTGAGGTGAG
>AX105416844 
AATGGATATGAAATTATGAATATGAAATTGTAAGC[C/G]TATAGAGGATAAATGGATGAATTGAAGTTTGTAAT
>AX105416953 
AATGGCATACAACCCGTTTTATCAGGTATATACAC[A/G]TACATGTGTGATGTGATTATTTGCATGGTCATGCA
>AX105416973 
AATGGCCCCTATGTGTTGTAGGAGATTTTGTTGGG[C/G]CTTCAAGAGGAAAAAAGCGATACAACATTGCTTTA
>AX105417785 
AATGTCATAGTTTTTATTATGATTTATCTGTTTAT[G/T]CACAGTTTGTTTCTCACACATGACTAAAAACTATG
>AX105417843 
AATGTCGCGTCATAACACTATGTACCCGACGTGTT[G/T]ATGTGCATCCAATGCTTGTTTGGTCAACATTGCCG
>AX105418025 
AATGTGGTACACGAAAAGGATGCATGGTTTTCATC[G/T]TTTGGCTACTTTGCTTGGAAATAACTTTGATCCTC
>AX105418341 
AATGTTTAGTAGCTATCTAAATGTGGGGAGGGGTC[C/T]CCATACGTACCTAGCTTCGGCCATCCTTGCAGGTC
>AX105418705 
AATTAACAGATACCTAATAAATATTTGTGTGAACA[G/T]AACTTCAATGATCAAGTAAGCAAATACAGTGGAGG
>AX105418900 
AATTAATGTCACAGAAGACTTTTCCTCACAACATG[A/C]ATGCATCAAAAGTAGACTTTAAAATGATAGCGTAA
>AX105418993 
AATTACAAGGTAGCAATTTTGACCAAATACTCGTG[C/T]AATTCTTACCTGAATGATTAACTCACTTGAAAGTG
>AX105419370 
AATTAGGGGTTTAAAAGTAACAAATCTTTCTTAAT[A/C]TATGTTCGCCTGTCGATAACTCTTAAACAACAATA
>AX105419607 
AATTATATTTAGCAATTTAAAACATAAGTTTTCTC[C/T]AAGGTTCCTTTTGAAACGCCTTTTCCATACAACAA
>AX105420248 
AATTCCAAACCTTGATCTCGAACTCAATTACTCAA[C/G]TTGTTGCACAACTTCACGCGACACTTTTAATTAAG
>AX105421642 
AATTGTCAAGTCTTATACTTATAGGTGAGCATAAC[G/T]TATGGTCATGCAATATCACAAATTGGAAAGAAATA
>AX105421873 
AATTTAAAAACCATCTAACATTGCACTGCACTTAC[C/T]CCATGTGTTATAGAGTAATGCCCCTAACAAAGCTC
>AX105422106 
AATTTAGAATTTTTATCTTCGAACAAACCGGCCAA[A/G]GTATCTTAATTAAGAAATATACTTTATAAACTATT
>AX105423397 
AATTTTCGCTGTCACATAGGCATGAGCTCGAACCC[A/T]TTTCTTTTCACCTTTAGTGTGTATCGGTTTTACAA
>AX105423423 
AATTTTCTCTTTCTTCAATCTCTATATAAGAGATC[A/C]ATTTGTATTGTAAACCTTGTACCTCACCCAAGCTA
>AX105423548 
AATTTTGGTTTGTCGTTGGGTCCATAGTTGTAAAT[A/G]GCGCTCACTATAGCGCGCTATGTAGCGATGCACCC
>AX105424631 
ACAAACATAACCATACATCAATAAACTAAGTTGTA[A/G]CAAACTCATGAATTAACTACCAAGTATCATTAATT
>AX105424863 
ACAAACTTTATTAGTTTTAATAAAAACCCAAATCC[C/G]TAATCTTACAAAAATATAATTTTAACAACAATAGA
>AX105425037 
ACAAAGGGTTGTGTCTAGTGGAAAGAAGATGAGCA[A/G]CAAAGGGTCGTGTCTAGTGGAAAGAGGATGAGTAG
>AX105425340 
ACAAATGAATCGCGAAATCAAGTTTTACGCAACAA[A/C]TATTATAAGTTTACTAGCTTCTGAACGATAGTTTG
>AX105425391 
ACAAATGTAACCAAGACCAATGTGCACATCATCAG[C/T]AGTCACCTTCTCTAGCAAACCTTCAGGGTTTTTAT
>AX105425457 
ACAAATTCACAAGATTACAAGTTCAATTTCTCTTA[A/G]GATTACAATATTTACATATCCACATTCCAGAAAAA
>AX105425963 
ACAACCGTCTCCCGAGTTCCGCTTCTGGCAACTCT[A/C]TCGCGACGGATAAGACTAATTAGTGTGTGTGTGCA
>AX105426024 
ACAACCTTTTCCAATAAGTTTAGCGCCATAACTGA[C/G]AAGAATAGTTAAAGTTAGCAACTTCACCAATCATT
>AX105427211 
ACAAGTTTATTCAAACATCAACGAAAAGGAGTCTG[C/T]CAAAAGTCAAGTCAGAATTCATAATTATTCAAACA
>AX105427380 
ACAATACGTGTCGAGAATCTCACTCCACACTTCGC[C/T]ACCCCACCGACGTTGGCACACCCTGATTTCCCGGT
>AX105427832 
ACAATGCGATAAAGTCAGTTAATCAGTAATTCGAA[C/T]TAATCCAATCATCATCGAACTCGAAACTCGAACTA
>AX105427836 
ACAATGCTAAGTCTGGTCTTCGCTCGAAGAGAGTC[A/G]GAGATGAGGGGAGGTGGTGATGATTTGAACAATTT
>AX105427852 
ACAATGGATCATAAAATATAATAAAATGTAAAGAA[A/T]TATAACACGATGCCAATGAAAAAGACACAGTGACG
>AX105428107 
ACAATTGAACATCTTCCTGATAAGTTTCCAAAAGA[C/G]ACAAATGTACTATAAGAATCAATTTGAAACATATA
>AX105428292 
ACACAAAAAGCACGCATTTGATTTAATTAAAAGGC[A/C]TTGACTTTAGTGAAGATTCATATTAGTTTTTTAGA
>AX105428315 
ACACAAACAACAAAATACATTATCTTCAAGCCTTT[G/T]ATAACTATTCCAATTATTTTCCTTGTCTACCAATT
>AX105428431 
ACACAACCAGAGATTCAGTTCTTTCGGTTTTCTTC[C/T]TCTGCTAATCGCACTCTTGTGATTCTTGATTAAAG
>AX105428539 
ACACAATCAATCATACAAAAAGTTGTGCAACAAAA[C/T]CCGAAGTGTCACATTATCACCAAGATCAAAGAAAT
>AX105428925 
ACACATAAACTTGTTACATGCATATATATTCGTCA[C/T]ATACCATCTCTATACTTAACTAAAAAGTAACAAGT
>AX105429304 
ACACCAGACGTCTTCTCCATGTTTTTCAACGGATG[C/T]GACCACGAACCCGTCGAAAAAGCCCGCGAAAGCCC
>AX105429413 
ACACCCCAGCTAGCGTTTTTATTCTAAACAAGATG[A/G]CAACTCTAAAGTATAATTTGTTCGTGTGGAGAGCA
>AX105429777 
ACACGACACGATACGAAACGAAACAATCTTAACAG[A/G]TTTCGTGTCTTAAACATGTCAACATGATAAGACAT
>AX105429827 
ACACGATATAAAGATAACAGGACCTCTGCGACTTT[G/T]AGTTTATTATAGACATGTTCAAATCATTTTTGAAT
>AX105431131 
ACAGATATGACAAGAGTGCACTTCACCCTCTGATT[A/G]AAACACTTGGGCTCACTATGACATTTTTATGGGCC
>AX105431214 
ACAGATTCGCTAAAACCTCGAACTCCCTTCACGGA[A/G]GCGACATTCACTTCCCTCCGATAAACGTTGTACTG
>AX105433074 
ACATATAGACATACACACACAGATATAGATAGAGA[G/T]ATAGAGTGAGAGAGATAGAGAGAGAGAGAGAAAAC
>AX105433082 
ACATATAGGGGTGTGGTGTTTCATCTACCACTCTA[A/G]CGGAAATGCCACATGTCTATACCTGATTGCTCCAC
>AX105433376 
ACATCAAACACCAAATTACCTAAAGGCACAACCAC[A/G]ACGGCGAACAACTCACACAACTACTAAATCAAACC
>AX105433745 
ACATCCTCTTAAGTTCTTGAACTGCTTGGATTCGA[C/G]GTCTTAGTTTAAATTGATGTATTATGGGTGTTATG
>AX105433834 
ACATCGGTGTTCTAACTCTCAACGTACGTTAAACT[C/T]ACGGATTAATTAGAAAGCTAGCAAACCCGTGAGTG
>AX105433985 
ACATCTTCTGGAAGCAACCATTACTGTGTGGCTGA[A/T]ATGATCGAGGATGGCCCTTCCACCTGACAAGACAT
>AX105434034 
ACATGAAAGGTTTTAGAACCATCGTATCTACCAAG[A/T]GTTTAGAACCATACATGTACAAAGACTACAAAAGT
>AX105434081 
ACATGAAGTTATAAAATGATATAAAAACTACAGAT[A/T]TGTCGATTTTAGAGTGACCCGTCAAGGTTTATTTT
>AX105434127 
ACATGACACTTTTATACGAAGCTAATGAGGAAAAA[C/T]ATCACCTTCCAGGTATGTTTGGTAGCTTTGATTGC
>AX105434249 
ACATGATCCCCAGGCAGAGAGCGAATAGACATATC[A/G]AGCACTGAACTAATGGCAGCCTCTGAGCTAAGCAC
>AX105434527 
ACATGGGAAGAACCTTACAGGGTCAATGAAGTCCT[A/G]GGCAAGGGAGCATATACGCTGGAACACTTAGATGG
>AX105434930 
ACATTAAAATCGAGGAGATCATGAACTTCAAGTGT[G/T]AAAGAAGTAAAAAAATGAAATTTTCCATTAAAAAA
>AX105434992 
ACATTACAAAACAAAAAATCTTATTAACTAAACAA[A/T]TTACTTATTTTGGCAATATAAAAACTAGGTACTAC
>AX105435132 
ACATTATCTTCAAGCCTTTTATAACTATTCCAATT[A/G]TTTTCCTTGTCTACCAATTTAGACCACCACTATCA
>AX105435757 
ACATTTCTATTATAATTAGCAGCAAGGGTATGGAC[A/G]TTCTGACCACCCCACATCAGCTGACTAGCTCCCTC
>AX105436457 
ACCAACAACCCAATCAAACAGTCGAGAGCAGGATC[A/T]TCGAATCACTTCAGCTTTGCAGCCTATAAATTGTT
>AX105436507 
ACCAACATCCCGCATTTCGCGTAAAAATCCACAAG[A/C]GCTGTTTGAACACGGATATCCGAAACCAAACCCGT
>AX105437681 
ACCACTTTGACCGGTCTAAATGAGTAAACAAACTT[G/T]CTCCCCCTCTACCATCTTTGGCCCCGCAAATAATA
>AX105438110 
ACCATAACCGTTAGAAAAAAAGGAATCCCAAGCAC[C/T]CCCGGCGTGACGATGCAATTGGTAGTGCGCACGGT
>AX105438809 
ACCATTTAGCTGGGTTTTTTTTTTTTTTTTTTTTT[C/T]CAATTCGAATCGGGCAAGAGTTTATTGACTTTGTA
>AX105439362 
ACCCATATACCTCCTATGTTGAGCCCCGGAATACC[A/G]TTGGATTTCTTCCTGTTATTGATAAGTCTATGAAA
>AX105440184 
ACCCGGTTTATGTACCTTTACATATGGAGTCGCAT[A/T]TTACCACTAGGTTACCCGCGAATAGCTGTACCAAA
>AX105440916 
ACCGAAGGCGGTCAGTTGACCGAGGCGGTCCGCCG[A/T]CGCCCTTACACCCTGGTCCTTTTTGACGAAATCGA
>AX105442107 
ACCTAAAATCTAAGATCGTTAAATTCGGCGAGATG[A/G]TTTTAATGTCGCTATAACGATTCAATCAGAGTTTG
>AX105442577 
ACCTCAAACGCATTGCTACGAATTTCTCTCTTGTT[A/G]AGTTGTGAGAATCTGTCTATTTTCCATGTATACTT
>AX105442590 
ACCTCAAATTTAAGAAATTCGCTACAAAATTCTAG[A/T]TATCAATCAAGCTAGTATAAACATGTTACATACAT
>AX105442638 
ACCTCACCCGATCGCTCATCTCAAACCCTAGAACT[C/G]AAACGAGAACCGTACGTGCTTCAACGAACTGTTAA
>AX105443789 
ACCTTGGATTTGAACAATACACTATACACAGGGGC[A/T]AGCCCGTTTCGGAACCAATAATATGTTGAGAACCT
>AX105444051 
ACCTTTTGAATTTGTTCGTGAACTAGCTTTACCGA[C/T]TGATCGTCTTCCCTAGCCGTCTTCCATCTCCATTT
>AX105444573 
ACGAAGGGCACCTTCATACGAAGGCACCATCTTCG[A/T]ACGAAGCTTCTGTTTCCCCACCGACACTTCGATTT
>AX105444576 
ACGAAGGGGGGCAAAGAACAGAAAAACAAAGGATC[A/G]AAACCGGAAGAGGATTGAAGGTAGGTGCAAGATGG
>AX105444832 
ACGACCACTTATACATTATGTCTAATATAAATAAA[C/G]AATTATAGGTTTGACATTTTACATATATCTAACTT
>AX105444963 
ACGACGTCATCGAACCACACCGGCAACCATTACCA[C/G]CAAACGACGCCGTTCTAACCGAACTTGCAGTTGCC
>AX105445337 
ACGAGTCGAGCTAGGGTGGGTTTGAGCTAATTAAT[C/G]GAGGTAGCTCGGTTTGGCTCGAGCATGACCTTGAA
>AX105445339 
ACGAGTCGTGTTCGCAGGTTAAGCACGACTTGAAC[A/C]CGGGAATTTTACATTAACATGAACACGACACAATC
>AX105445412 
ACGATAAAGCTATGGGATCTTGGAGGTCAACCGCG[A/T]TTTCGCAGCATGTGGGAGCGATACTGCCGAGCAGT
>AX105445443 
ACGATAATGGTGGATCAACTTGTGTTAATGAAGAT[A/G]TTATTATCAAATTTGTTCAGCTGGCGTTAGATTGT
>AX105445500 
ACGATATATAAAAATTTGTATGGCAATTACCGTTA[A/G]GTACTTAAGTGTCTATTAGGTTATTGTCACATTTG
>AX105445752 
ACGATTGAAGAAATTGATACGGACACACACCTTTT[C/G]TGTGATAACCAAAATGGCAATTCGCAGGAAGGCCA
>AX105445929 
ACGCACCACAAATGGGACTAGGAAATCAGGAGAAG[A/G]GATAATTTTGTGATTGACTATACGTAGTAGTGAGG
>AX105446532 
ACGCTCTAACCAACTGAGCTAATAGGCCAATCGTG[A/G]TGTACTTTGAGTTTATAAATATTCAAAAGCATACA
>AX105446690 
ACGGAAGAAATCCCATCCATGTAAAAGGATGAACT[C/T]AGTCTCGAAGCCACTAGAAAGACTTCACATGGATC
>AX105447299 
ACGGGTTGAACATGACACAAACCTGGACCTAAAAA[G/T]CGTGTCACACACATCATCTTTAATAAAATAGATAT
>AX105447381 
ACGGTATCAGTACAGTGCTAACACTTGGTGTAGTC[A/G]TCAAAAGAAGGAAAAAGAGTAACTTTATTGAAGTT
>AX105447428 
ACGGTCCTGCGCTTTAAGTACCGGATACCTAGTCA[A/C]ATATCTACGAATTTCAGGCCAGTTAACGTTGCATG
>AX105447759 
ACGTAATTTATGTTTTGGTTTTTGATTAAGTCTAC[C/G]GCTTTATCGGGTGTTGGGAGATCGTCTGCGTTTCG
>AX105447859 
ACGTAGCGAGCATTAGAGGTTTAATTCCTCATCTG[A/G]TAGATGAAAGCCGCGAAAGCAAGTGGAAGACTTTC
>AX105447898 
ACGTATACAACTTTACTTTTATTTAGGTGTGCTTC[G/T]TCTTTGCAGGCAACAACTGCAGATGATAAATACAT
>AX105447904 
ACGTATACGTAATCAATTTGTATTCGCAAAGTTTG[A/C]ACATAAGTATAGTCATAGCGGATAATGAATCAATG
>AX105449102 
ACTAAACATTAAATGTCAAAACACAAAAGTCCAAG[A/G]TGCCAGAATAAAGACACCTACACATTGTGGTCTCG
>AX105449135 
ACTAAACTCTCTCACCCGGTGGTGATCCTCATTTC[G/T]TCCGACGGGTTTCGGTTCGGGTAATGTTAACGGAC
>AX105449236 
ACTAAATCAACTGTTATTATGCGGATGTAACTCAG[C/T]AACTGTATCATGTTACCTATTCCATGTTGTCTGTG
>AX105449482 
ACTAAGATGAGGTGGGCTTTTTATTTTAGACTAAA[C/T]ATTAGATGCTTTTTGTAAATCAACTGCATTTTGGG
>AX105449912 
ACTACACTTGTTAATTGTTATTACCCATGCTGCCA[A/G]TCTTGCAACAATCCAAATTGTTAGAAAAACACAAT
>AX105450016 
ACTACCCATACGATGTGAAATGTGGCTTGGTGTCC[A/G]CTACTGGGGTGGTGTACCGATAACAATAGCCTAAA
>AX105450380 
ACTAGCCACTACCTAATATCTAGCTCAGCCACTTG[A/G]TGTTTATTTTTGGGATTTCTAACAGCTAAAATCCT
>AX105450564 
ACTAGTCTAGAAACCCTAACTCATAAAAATCCATA[C/T]TAATACTAGCTCTGTTGGATTAGGTCTAAATGTGT
>AX105450852 
ACTATATTTTTTCCAACTGTTAATATTTAATTCTC[A/G]TCTTATTTGATTTTTAGGAACTGCATAGCATGTCG
>AX105451119 
ACTATTACTATTCGTATCGCATAGTAATTAAGCAG[A/G]AGATGTCCACGGATCACTCTGAAAAGTCTGATGAA
>AX105451937 
ACTCCAATAATCAAACTTATAAGCATCAACACAAA[A/C]ATACAGATAACCGTTGCATCCTCAAATTTAGAGGT
>AX105452299 
ACTCGAATAAGGCCTAAATCAATTCGTGCTATAAT[A/T]CAAATTATACACTTATTTAAAATACAAGTTTAAAG
>AX105452451 
ACTCGGAATTCAAAACTTATCGTTCCCTGACATTA[C/T]ATCTACTGCCCCAATCCCTCTTATGAAAAAGAAAT
>AX105452878 
ACTCTGACTTTATTACCCCGATTATGACTTTATTA[C/T]CACCTATTAAACCTAGAGTTAATTTCACAAATACT
>AX105453655 
ACTGCAGTTTACCCTTTATATATTTTATTCGTTGT[A/G]ACTTTCTTTTTATTTACGTATCTACATAATATTTT
>AX105453818 
ACTGCTGCGGTGGTAATGGCTAGATTAACTTCGTA[C/T]AAAATGGAAATGGAGGTACTAAAACACTATCAACC
>AX105454303 
ACTGTCATGGAATGCCTGAACTTGGTTGATACTTA[C/T]GTGAGCCATGTTGAATGTTATGGTGATGTGCATGT
>AX105454368 
ACTGTGAGATGTTTATGACGAATGCGTCTGTCACT[A/G]AAAACCCTCTGTCTTGTAGTGTAAGAGTTCGATGT
>AX105454600 
ACTGTTTTATTTTCAGATTTAATTTTGCCATTGTG[C/T]TTTATCCAAGTGGTTAGTTCTAAACTTTAAATGTT
>AX105456255 
ACTTGCAAGTAAGCATGTTATGCATCAACACCCGG[A/G]CCTGGATACGCAGGGAGGCTCGTTATTCGTTTGTC
>AX105456298 
ACTTGCCAGGTCATTGGTTAGTGACTGCGGGTAAG[C/T]TGGTCATGGATGGTGGTAAGATTGGGTTGCATGTG
>AX105456809 
ACTTTAAATTTTATGCATAAATTAATTTAGATGTG[C/G]ACGTTAAATAACAGCTCATGTGGTCTGTAGTTTGC
>AX105458350 
AGAAAACTCGCTATGTTTTCGTCGGTCAATTACGA[A/T]TTAATGGTTTGTTAAACACTCTTGGTTGATAGTAT
>AX105458644 
AGAAACAAGCAGCAAGGCTAGGAGGAGACTAAAAA[C/G]TAAATAATAAGTCGATGATATTGGAAGTCAAACAA
>AX105459165 
AGAAATACTTAATTGATCTAGAAACAACATATACA[G/T]TAATTCATAATTACCTGAGCTTTCAGTTGCGGTCG
>AX105459562 
AGAACACTCATGTATTGGTTAAAATTAAGAGCTTG[C/T]TTCTAACTCATGTATTGGTGGTTGACCTGAGTATA
>AX105459596 
AGAACAGTTTCGTGATCCACCAATAACACAATACC[A/C]AATTCGATAAGACAAATAACCAGCAATCAAACCGT
>AX105459998 
AGAACTGGGCTAAAAAATCAAAGAGAAAGATCTTC[C/T]TGTTGAAAATCGACTTTGAGAAGGCCTACGACAAC
>AX105460061 
AGAACTTTTGGTGAAAAAAAAGAAATCAAAGGTGA[C/T]GAAATTGCAATTATGGACAGATCACATGGACAAAA
>AX105460723 
AGAAGTGGCAAGAAGAGTTGGTGGCGGTTGGTTGA[G/T]GTTTTGGGATGTAGTGGTGGATATGAGAGAGACAA
>AX105461110 
AGAATCCTCTCTTTCGTTCCATGGTTAACAATGGG[A/G]TGTTCCAAAACTTTTGTTTCAGTTAAAAAAAGGAT
>AX105462722 
AGACTAATTACGCTGAGAAAACTCAAGTTTCCAAT[A/C]TGAGGAGACAAGGAACCAACTATGCCTCTAGACCC
>AX105462999 
AGACTTATTGCATCTTGTATATCAGTCCAAAAAGA[A/T]CACTATTTTAATGGACTCCTCATTCTGTTACAACA
>AX105463085 
AGACTTTCAAAGTGCCAGTCAATTCCACATATGCC[C/T]TCCTATCCGAATATGCTCACCAAACAATTCCTAAC
>AX105463200 
AGAGAAATGGAGCAAAAGGGTTGTCCGCCTGACGA[C/G]GTGTCGTACAAGATTGTTTCGAAAGGGTTATGTTC
>AX105463819 
AGAGCAATTTTTTCAAAATGTGTCATGAAAAGAAA[C/T]CGAGGCTTGAAACCATGAGTCTAATAGTTATGTGG
>AX105464188 
AGAGGATAATGGAGTCACTGAGGTGCTCCTGCCCT[C/T]ACCGATTTTTCGCGCGTAGTGTTAATTACTTAATT
>AX105464478 
AGAGGTTTCAGACTAACTAACCCGTATCCAACATG[C/T]CTGCAGCCTGTGGATAGGCTTTTAGAAATTAACGT
>AX105464794 
AGAGTGTGGTATAAAGTCTCTAGGAGTTTTATTAC[C/G]TCACGTCAGATTCATCTAGATGCCACGTCATATGG
>AX105464882 
AGAGTTCTGCTTTTTGCTTCAAATCAATCATCAAT[A/G]CATCGGGCGCATCACGCATTATTCACGCACGATGC
>AX105464884 
AGAGTTCTTCACATCTTCTTCTTTCCTCGTATGCA[A/G]CCGATAGTTATCTAACGGCGGAAGCAACTGGAAAA
>AX105465083 
AGATAAATATACGAACAGATTCTAACTTGGCAACA[A/G]GAGAAAATATTTTAGAATAATCCATTCTATAAGTT
>AX105465599 
AGATATGGTACAGCTGGCGCCACCAGATGATCGCC[A/G]TCGCCAATGCCGGTTACAGAGCTATTGCTCCCGAT
>AX105466511 
AGATGCATTCTTCATACCTGATATCAGAATCTTCA[A/T]CACAATTGCTTTCACAAACCGAAATTCTCCTTGGT
>AX105466826 
AGATGTGCATTATCATATATATTAACCAGATCACA[C/G]TGGGAAACTCCGGTCCTATTTTGTGTTATTGTAAA
>AX105466857 
AGATGTTACTCTTTTAATTGAGATAATCAAGGTTC[A/G]TGTTATGAAGACATAAAGTTATTATCTAGATGATG
>AX105467219 
AGATTCCTGCGGAGGATCCGCCAAGTAGGGCCATA[C/T]GAAGAAGTGGAGATAGTGCGCACTGGAACGGTTGT
>AX105467271 
AGATTCTCTATTTTTAATCATTCTTTTTTGCCTCC[G/T]TTCCACAGTCTTCTCCATCACGTCACCAGGCGCAA
>AX105467277 
AGATTCTGCAACAAAATAGGCATAATTACATTATG[A/T]GCATATATAATCAGAGCGTGCCAAATTCATTGTGG
>AX105467966 
AGCAAAGAGGCTGCTGAACGGATACTTAGTGAAGG[C/G]GAAACAGCATATCGTATTGGTGAGGTCATAAGCGG
>AX105468705 
AGCACGTGATACCCACCATCAAGACAAACCCGAAG[A/T]TGGAGCCGAGTAGCAAATTTATCGCTCTTCTTCAT
>AX105469095 
AGCAGTAGCCGTCGCCTCGTCTCCTCGGTCGCCCA[C/G]TCTCGAGGACTCTCTCCCCAGAGACCTCCTTGGAT
>AX105470017 
AGCCATAAAAGACTCATCATTGCAATGAAATCTCA[C/T]AGAAAAGCAACAACTGTTACATAAGAATGATAATC
>AX105470219 
AGCCCATTACCCTTACGTGAAGCCCAAATGAGTTG[C/T]AGGCCCACTGGATAATGCTTTAACCCGCTCAGCCC
>AX105470560 
AGCCGTAATTACTATTCTTAAAAATAATAACCGCA[C/T]AACCTTTATTCTTATATATTATTTTAATTATTATT
>AX105471636 
AGCGTTATTGTCCATCAATGTTGCCCCAGTTATAT[A/T]TTTCTTCATTTTGTTTTCTTTTTGAACGGCAAATT
>AX105471910 
AGCTAGAATTATAGTTCTATTTGTTGGCTTTATTA[A/G]TGCACAAGGGAATAAGAATATACACAGTGTGTTGC
>AX105472485 
AGCTGAACCAGATTTCATATCCAACAAAAACAGTT[C/G]TTATACTTGATTAAATTTTCTGACTTCGTTTATGG
>AX105473313 
AGCTTTCTTGTGAGGGTTTGTATAATGGTTTTACT[A/G]AACTTCTATCATGTCATACTCATATATCCAAAGTG
>AX105475364 
AGGATTTAAGCAATATGACTGTATGGTGGGAAATT[C/T]GTAATGGGTCAAATGGGTGAAATGGTAAATAAATA
>AX105476109 
AGGCGGCGGCTAGGGCATTCCGTCCCAGTTTCCCT[A/G]TCAACCGAAGCAACCAAAGCCTGTCGTATATTAAT
>AX105476600 
AGGGAAGTCAGTTGTTAATAGCAACAACAATTCGA[C/T]GAATAAGTTAGCGGATAGCATTTTAAGTTCGGTTC
>AX105476790 
AGGGAGTCTGGGCAGCCCAGATATCCTTCCAAAAA[A/C]GAGTGCATTTGCCATCCTTAACTTCGACTTGAAGC
>AX105477775 
AGGGTGTGCATACATATTTAAAATCGCTTATGTAT[C/T]GAACTAGTCAGGCGCACGAGTATGCATGTATGTGC
>AX105478214 
AGGTAGAACCAAAGGCCTATGTCGTACGTCCCTCC[A/G]CATGCCTTTCAGCATACTCTTTTATCTCCGTCATT
>AX105478259 
AGGTAGGGGACCCATTCACCAAAAGCACGGATCTA[A/T]CCGAGGCTAAAAATACCTTCAACCCATTTACACTG
>AX105478504 
AGGTCATCAACTCTCCCTCTATGTTAGGAAGTTTC[C/T]GGGATTTCAAAATTTTGAGAGTTGTTATAGATTCA
>AX105479376 
AGGTTATTATTTGCAATTTACTACAAGTTCTATAA[A/G]TTCACATATTTTCATTTATGTCATATATATTTTTT
>AX105479568 
AGGTTGCCTGATAAAGAGGCCGGGGAAATACCAGG[G/T]GCACATGTGGTAATGAGCAAAGATGCAAAAGAGAG
>AX105479661 
AGGTTGTTGAAGATGAGGAGGAGGAGAGAATCCGG[A/G]AGTGAGTCGAATCGGTCGAGTTGTTGTGGTTCGGG
>AX105479810 
AGGTTTGCAGATACGGTCTTTACGAGTTCCGTACC[C/T]GTTGATACAAACCGTTGTTCTTCGTGATGTCTGTC
>AX105480037 
AGTAAAATCCGAACCAGATTTCGTATCATATTTTC[A/G]ATTATTAAATTCAGATAAACAATTGTTCATTTGTA
>AX105480748 
AGTACAGGCATTGAAGATGAAGAAAAGTATTGCGC[A/G]ACTTCATTAGAATCCATGGTCGATTTTAGTACTAC
>AX105480830 
AGTACCCTCCTAGACGCAATCTTCCTTATGTAGAC[C/G]CAAACATACACCTCCAAACGCAATCATATACTATC
>AX105480911 
AGTACTAAAAAATGCTTTAAAAAAGTCAAGAAAAG[C/G]ACCTCCTTAAAGAAAACTAACTTTCCTTTTCTCCA
>AX105481449 
AGTATAACGAAACAAATACAACATTATATTGTGTT[A/T]AAGCCTCTACCTACCCATCGATTTATCTTTTTACG
>AX105481821 
AGTATGCTCTTGTTGAACTAACCCCATGTCCGCTA[A/G]GAACCTTCTTAGCCAAATGGCTTTTCATGTTGCTG
>AX105481858 
AGTATGTAACTAATATTAAGTAAAGAAGTGTAAGA[A/C]ATTATAAATATATTTATGTATGTTAAATACATATT
>AX105482037 
AGTATTTAACATTTTTGGTTTTCAGGCAGCATGGA[A/T]TGTGAGCAACACAAAGCACCTGCATAAATTTGAAT
>AX105482693 
AGTCCAACGACAGCGTTTTGGTCTTCCTCGTCGTT[A/G]GTTTCATCTACGAATATTATACTCGGGAGGATTAC
>AX105482895 
AGTCCTATTACAGAAGGCGAGTCGTTAACCAATGG[C/G]ACATTGTCAAGTGACTCAGGGTCCGGGTCAACTGA
>AX105483625 
AGTCTTCGCTAATTTGACAATTAAAGATGTAACGA[C/G]TCAAGCTCATCTCAGGTTTACTTGAATACACATGA
>AX105483918 
AGTGAATGTAGGAACTTCGATGTTCCACTCTCCAC[A/G]ACTCGTCAATTCGCGGTTAATCGGAAAGCTTAGAA
>AX105484300 
AGTGATTATCGCGTTTTTGATTAGTTAGTTTTCAT[G/T]CGGATATAGTGTGATTGATTCACGTTGTCTGAGTA
>AX105484418 
AGTGCATGGTGAGAAACCTACCAAAAATATATATA[A/G]AGAGTTAACTGTTATTTTCATCCATATGATTTGTC
>AX105485702 
AGTGTTTGTTAAATGGCTTAAAAGGTTGGTTAAAA[A/C]GACTGTATTCATCATTTCTTTGAAATTTATAAATT
>AX105486435 
AGTTATATTTATTTAATATCAAAGCATAATTATAC[A/G]ATAATCACAATTCTTTGGACTTAAACTATGAAATG
>AX105487409 
AGTTGATTAAGGAGGAGTGTGTTGGATTGTTGTAT[A/G]ACTGGTGTTAGAGGCGGAATCGTGTGATTTAGGTG
>AX105487456 
AGTTGCAGAAACTCAAGGACATGATATCCAGTGCC[C/T]CAGGAGTGGTCAAACCAATTCATGAGATTCCAGAT
>AX105488496 
AGTTTCTTTGATGTTTTCCACCATTCTTGCGATCA[C/T]AGTCACCTGATTATTGAACACAAACCCATTTCTTC
>AX105489597 
ATAAAAATTGATGAAGTGAAATATAGTGGTAACAT[A/G]TATCCGGTTTATATTTATTTATTAGGTAATAGTAG
>AX105490805 
ATAAAGTTGCAGACATCACGGCTATACACGGAGCA[C/G]AGCGGTCATCTGTATATGTCCGATCAGTTCGTTGT
>AX105490902 
ATAAATACAAATCAAAATTCAGTTAAACTTCTGGC[G/T]AGGCAGCCACAATTCGTAATTCATGCGGTTTCAAT
>AX105491160 
ATAAATGTCTTTTGAAGAACTGGTGATTTAAAATA[G/T]GATTGCAAGACCTATTCCATAGGGACTGTTTTGAC
>AX105491562 
ATAACAGGTTGCCATTCGTAGCAGCTTGCTTGCTT[C/G]ATAGTAAAGCTTTTTAATATCAACTCTTACACCAT
>AX105491891 
ATAACCTTGATATCGACGGGTCGTGTTTTAACTTA[C/T]CGGAAGTTATTGGCGACAGCGGCGGTTCTGTGTCG
>AX105493062 
ATAAGTTCAACTTATTTGAGACACTCACTGAGTCG[C/T]GATTTTTGGGTTAGTTCTATTGTTACGATTCTCAA
>AX105493852 
ATAATCTTGAATTGGTATTGGAGGGAAGAGAGAGA[C/G]AGAGAACGAGATATATATTAAACCTTAAGTACATT
>AX105494362 
ATAATTGTGATGAGATATTAAACTATTTATTTGGA[A/T]TTCAGGGAAATACACCAGAAGAACTACCAGAACAT
>AX105495511 
ATACCACCTATGCGCGTACAGTTAGTTTATATAAC[C/T]CGTTTACGTAAGATAACCGAATCGGATCAATTCTT
>AX105495809 
ATACCGGATTACGTGCGTGTTTCTGCTGATTGTAG[A/G]CACCTTCTGTCGCATATCTTTGTTGCAAACCCCTC
>AX105497137 
ATAGAAATACGGTTCAGCCCATCGGTTTGATCTAA[G/T]CCCGCCTCGTCTAGCACTTTAGCTAAATTTGTTCG
>AX105497885 
ATAGCAGCAGGAAATGTAGTAATCCTAAAGCCTTC[A/C]GAGCTAGCTCCAACATGTTCCTCGGTTCTCGCTGA
>AX105498778 
ATAGTATTAACTGGGTAACTAAATGAGTCCAAAGC[C/T]ATGGGCCAGAAGTCAAGAATAATAACTGGACACAA
>AX105499115 
ATAGTTATGTTTTACCATCAAGTTACCAACAAATT[C/T]ATTGGTTATTCACCGATGGATTGCCGGCACGAAAT
>AX105499557 
ATATAACAATAAGTTATAGTGGGCTTTCATTTAGC[A/C]CTTTTAGCTAGGTTAACCCATAGTTGTCAATAGCG
>AX105500295 
ATATAGTTAGATTTACTCACTTCCTGGTAACACCC[C/T]GAACTGTACCCAATAAACTAATTTATACCTAAGTA
>AX105500549 
ATATATATCATATATTAATTTTTTTATTACCTTTT[G/T]TAACAGGAAATGAGAGAACAAGGTGTGACGGATAA
>AX105500943 
ATATATTTCTCCTTGATAACTTTACACATCATCTT[A/C]TCCAACACTTTAATTCTTTTGTTTAATTACTTTTA
>AX105501155 
ATATCAGCACACGAGACGGTTTGAGGGCACGCCTC[C/T]TCCAATGCAGCTTTGATTTGGTCAATGACTTCGAA
>AX105501406 
ATATCCGTGGAGATTGCAATTTTCTTTTTAAGTCT[A/G]CTTTGCCTTTACATTTACATAGTGGCAATGCCCAC
>AX105502179 
ATATGCGTTCTTCTCCTGTAATGATATACTTAATT[C/G]TTAAATCTTTTGATGAATAGATATTACCGCAAAGC
>AX105504340 
ATATTTTTTCAACATGTCTCAAATGAATATCTAAA[C/G]TATGTTTTCATATACTAACTAATAATAAGAAATAA
>AX105506235 
ATCACGCACGTTTAAAAAAATAAGAAATGACACGC[G/T]TCTCAATCTCCTGTTGGCGTATCTTCGCACGATAA
>AX105507820 
ATCATGGTGGCGCCACCGAAGAGTTCGTTAAAGGC[A/G]GTTTTCGAAAGGGTGGGAGTGTATGGTTTTGGTGG
>AX105510821 
ATCGATTTTGAGTCAATATTTTCATAGTATGCTCC[C/T]AGAACCTGTAAAAATAACATATCCTCAAAATGAGC
>AX105511658 
ATCGTCGTTCTTTTTAGGCATTCAAAATCTATTCA[A/C]AGCTTGCCAATGCCGAGTACTTGGAGTACTAGTAA
>AX105511797 
ATCGTTAGGTTAGATTAGATTAGTTAGATTTTTGG[A/T]AAAAACATGACACGTTGTTGCATCAAACCGACCCG
>AX105512943 
ATCTCCTCTGCTTCCTCCTTCACTCGAATATGCCC[C/T]TTGATGACACCCTGATCACACGATTCACTAGTGGA
>AX105513440 
ATCTGCGCCATCATCGCCTTCGTCATCATAATCGC[G/T]GGAATCATCGTCTTCATCGGCTACCTCGCCATCCG
>AX105513978 
ATCTTCCATAATAGCGCTCGCCATTATGGAACTCC[C/T]AACAAGCATTCAGGAGAGTTGATTTATCCGGTTCT
>AX105517766 
ATGATCGGTTTAAGTTTATTAGGTTATCAAAATGG[G/T]TGTATATATTGCCCATCGTGTCTCATTTAACGAAC
>AX105518832 
ATGCACATGCAATCGATGTATAGTAGGTTGATTGT[G/T]TCGACGTTCCTGGATAATCTAAAGGATCTTCAGAA
>AX105519607 
ATGCGACTCCATGCTGCGCGAAAGCAACACTAGGA[A/G]CCATACGATAGCGAGAACAAAACGCGTACGATGGC
>AX105519698 
ATGCGGCAAAAACCTAGTAAATCTTTAGCTAGACT[C/G]GTCGCAAAGTCCGTAGCTAAATATCTTAACATAAC
>AX105520142 
ATGCTGCATAATGGCCGAAAGTGAGATCAAGATTG[C/G]GTGAGAACATGGCAAAAAGGAACCATCAGGGCAAC
>AX105520228 
ATGCTTATACTTTTCTTATTTTTAACACGTGCGGT[C/T]GGTTAATTGAGTCTTCTAGTACATGCTACTTATCC
>AX105520520 
ATGGAACCACCAATCGTGTCGAATACGCTTTCCAT[A/T]GGGTGATTATAAAACGCCGCTATTGCGTAAGGAGC
>AX105520739 
ATGGACGATCTAGGAATAAGTCCGATCTCGAACAC[C/G]AACAGTCGAAATATGGGCTTAAGTAACGGTGGGCA
>AX105521993 
ATGGGTTAAGAATGCAGATTTTGGTATTTTTATGA[C/T]AGTTTTCATATAGATTCAGATAGGAATGACAATCG
>AX105522213 
ATGGTATGCTTAGCACAAAACGAATACGACTAAAA[C/T]GAAATTTCAATTTAAAACTTACAAAAGCTTACGGT
>AX105523210 
ATGTACATATATATAAAAACACGCAACACTATTAA[A/T]CTTGTTAGTCAAATCACACTATATCTACTATTAAA
>AX105523402 
ATGTAGGAACGGTAGATTATTCGTTTATATACTTA[G/T]GTCTCTGGTTCCATTCCAGTTTTATTAACAGTTCT
>AX105524658 
ATGTGATTTGAATGTTTAGTTGTTAATTACAGTTT[A/G]TTTGAGTGATTTGAGATTTTGAGATAGTGAATTTG
>AX105526669 
ATTAAAAATATTCATGCCGAACCGTGCATAGCGGA[C/T]CTTTGCTCGTGCTTGGCTCGTTTACAATCGAGCGA
>AX105527085 
ATTAAATGAGGGATCTGGATGTATACAGGGACCCA[G/T]GTTAAGGTTAAATGAAACCTGGGATCACCAATTAG
>AX105528153 
ATTACAAACCATGAAGCAAACTAAAAGGTCTACAG[A/G]CGAGCTGACAGACCCCATGGGTCGAGAACAACAAT
>AX105531071 
ATTCAAACGGTTATTCTGGCTAGGAAAGGGATAGG[A/G]AAATTACCATTGGTCTTTTACAAAATTTCAAGCCT
>AX105531401 
ATTCACACCCAGAAATCTTTCTTGTTAAAAAAAGG[A/G]AAAAAGTTTGCAACTTTACACACATATTAGTGAGA
>AX105532841 
ATTCGGGTGACCCGTTCTTCTTCCCGAGCAAAAAT[C/G]TCTAATGATTCTATACCCACATCTAGAATTCAGTA
>AX105533167 
ATTCTATCAATCAATTTTTGGATACGATGTTGTCG[A/G]TGTTATGAATGTTTCTTAGATGTTATGTTATGAAT
>AX105533957 
ATTGAAATGATGGAGATAACTCCTGAGGGGGGTGA[A/G]AAGCAACTTTATACAAATGAGGGATTTGTTAAATG
>AX105534235 
ATTGACAGATTATTGGGTGGATTTGAAGAGAATTG[G/T]CGATGGGTGGGTCAAAGATGGAAGGGGGAACCTCT
>AX105534778 
ATTGATTCTCTCTTAGCCGGCGAGATCTGGAATTC[C/T]TACTTAATTTGTTGTTTGTGAAGAGGATATTAATT
>AX105536784 
ATTGTTCCATTCTAGACATTTGTCTTGTTCCAGTA[A/G]TTATGTGTATTTTTTAGAAGTAGTTTCTCGTATAA
>AX105537263 
ATTTAAATTACATAATTAATCTGTTTAAAATTGCC[A/G]TAATTATACACATGCCATTCTTATAAAACTTACTA
>AX105537793 
ATTTACTAATGCAAGACGGTAGCGAGAAAAAAACT[C/T]GATATGTTTAGATAAATTAATTCCAGATTAGAGAA
>AX105537996 
ATTTAGGAGGGTTTAAGCATTAAAAATTACACTTT[C/G]GGTGAGTTTCAACTTTCAGCACATTTCCTTTTAGT
>AX105540091 
ATTTGATGTTGATCAACTTCTTGCTTAGGTAAAAA[C/T]ACCGAAGAGCTAAATTGCATAGCGCTATTGGAAGC
>AX105540211 
ATTTGCATATTAACTAGGCCGAATTGGATGGTGAA[A/C]ACCGAATAGTAGTAAATGGGCCTTATGAACATGCC
>AX105542648 
ATTTTGTTTCAACCCATTCCACGTGTGCGGTTGAC[A/T]TAAGTAATTTTGTTGCATTTTTTTACGGACATCCC
>AX105543004 
ATTTTTCTAATATCATAACTTATAGCAAATGCCTA[C/T]TGTACCAATGTCGTAACCAACAAAAGACATACCGA
>AX105543013 
ATTTTTCTATTAAATGCTTCAAACATCAATAACGA[G/T]ACACCCTAACTAACAGTGGCGGAACTAGCCCAAAA
>AX105543786 
CAAAAACATAATTTACGCCTATTTATTTGTTTGAA[C/T]ACCAGTACAGATACCTTTGTAATTCAATAAACACA
>AX105544785 
CAAAAGCGGGTGTCTTAGGAATAGCTCCTAAGCCA[C/G]AACCTCTATATTTTATTATTTTTCTTTATCAAATT
>AX105545601 
CAAACAACAACGTAACAACCTACATAGCATATCTC[A/G]TAAATACAATCTTATGGCCTCTTGAACTCTCTGGA
>AX105547760 
CAAATAGGCAGCTTGGTTTATGTATAGCCTAAATT[G/T]ATGGTTAAAACATGCTTATATTTTTAAGCTTTATA
>AX105547869 
CAAATATTGGTGGTTGGGAATCGGTTGTAAACTGG[C/T]TGGGCATACCGATAATAAACACGGAAGGTGGCATA
>AX105548174 
CAAATGAAGGAATAAAAGGTTGGGTTACCGTTTTT[A/T]TCGTTTTGATCATTATATTTGCAACACGTCCTTTT
>AX105549227 
CAACACCAAACTTTTAATCATCACTAATTTACCCA[A/G]TACATATTAAATAAACATTCTTTAACACTTAGGGT
>AX105550066 
CAACCCATCATGGATACGATATAGACATTGGAACC[A/C]GGTTCATGGAACAACCGAGCCATAGGGCTCAAAGG
>AX105553035 
CAAGGGAGAACAAATTGGTCCTTGTTTTGTTTCAG[C/T]TGTTCCCGGATCCTTCTATGGAAGACTCTTCCCCG
>AX105553107 
CAAGGGTCAAAGATAACAGTTCCATCAAAGTTCAT[C/T]ATCGGAGATAAAGATATCGGGTATAAAACCTTTTC
>AX105555151 
CAATCCACCTACTATCACCAACCTTCATCCCAATC[A/T]TTCGAAAAAACACCCGAATCATTATCACTTTCATA
>AX105557596 
CACAACAATCATATGTATTTAAAAAAGTCGACCTT[G/T]CTCGTGGTTACTAAAGTTATATGTTCTTTAAATTG
>AX105557607 
CACAACACACTCCATATAACCGAATCAGGACCAAC[A/T]GGCCTCTCTAACATCTCTTTAAAAACACAAAACGC
>AX105559654 
CACATGTTATTATGACCTAACACGTTTTAAATTTA[A/T]ATTGGTTGGTGTTGTTATTGGGTTAGTGATAGGAT
>AX105560132 
CACCAATCCTTCTCAACTCCTCCGATTCCGTCCAG[C/T]TATCGCCATCGCCGCCGCTAATCTCCGCCACTCCG
>AX105561246 
CACCGGGCCCACCGGTGACACGTGGAAAATAGGGG[C/T]GTGACACAAAATGTCCTCATTTCCTACTTATAAGG
>AX105564502 
CACTTGCACTTTTATTCCACTTTCGAAGATTTGAA[C/T]GTCGAACGGATTGCTGTCCGATCGGATAGCCATCC
>AX105564633 
CACTTGTTTTCAGTATGTAAAATTTTGTTGTTTAC[G/T]TCACAAAACGTAAAAAAAAAACATGTTTGTTAGAT
>AX105566461 
CAGATGTCTCAGTTTATGAAGTTTGAGGATCGCTC[C/T]GAGACATCTTCGAGCCATGGTGGTACTGGTGTTAC
>AX105566529 
CAGATTCCCATCACTCCTCTTATATACGAAGCTCT[C/G]ATCTCATACCTTGCGGCTTGTGCCTTGTGTTTTGG
>AX105567572 
CAGCTGCAGGATATATGAAAATATTTAAAATAAGT[G/T]ATGTTAGATTTAAGGGGTGTTAGATTGGTTGTCGT
>AX105571295 
CATAATGAAGCATCGCGCAAAGGATTCTGTGTCGC[A/G]AGCCTTCAAATACACATGAAATGAACCATCACGAT
>AX105572431 
CATAGTTTAAAAACAGCATGCTGACGTGTCTCAAT[A/C]AAAATATTTAAAGCCTCAACATGTATAATTTTATA
>AX105573115 
CATATGTTATCTTAGAGTTGGTCACTTTCTACGTT[A/G]ATTGCCACTGCAAAGTCGTTTGTTTATGTTGACTA
>AX105575180 
CATCGTACAAAGATGATGTGTGGATCTTCAGGCTT[G/T]TCACCAATCTGCAAGACTGTTCTTATGGTTTCCTC
>AX105575917 
CATCTTTTTCTTTTTATAACTTAGGCAAAAGGAAA[A/T]TTATTGAACAGTTTGGTTTTATGAGAATTGAACCC
>AX105576408 
CATGAGTCTCCTCTTTGAACTTAAGGGATGATTCC[A/G]AATAGCCAATTCGAAAACAACTATAGGGGCAGGTA
>AX105578361 
CATGTTTGCAGCAACATCAGATAGATCCGGAGCTC[C/T]AGAAAAATCATGGAAAGCTACTACTTCAGTTTCCT
>AX105578711 
CATTACAAATAAAGAAATCGTGTATAACTGATAAA[C/T]TAACGATTACATCAAAATAGGATTGTAAGTGACGT
>AX105579209 
CATTATTCGTTGGAGAATAGTCCGACCACAATTTT[C/T]ATAACTTAGCATGATTGCTTAGATGTTTCAACTTA
>AX105580734 
CATTTAGGATACAAATGGTTTCGTTCCAATTAATC[A/C]AGTTATTTGCATGGTTGAATAAGATGGCACACCCA
>AX105581528 
CATTTTATCAGCAGCAACAGAAGCTGCAGGGACTT[A/G]AACAGAGTGCTCTATTTTTTCGCCATTGATGAACA
>AX105582396 
CCAAAATTTACTCTAATGGTTTTCACTTTTCACTG[C/T]TTATTTTTAACCTGAGTAAAATTAATTTGTAGGGT
>AX105583805 
CCAAGAGCAATGGAATTCTGCTCAACCAATCCTTG[C/T]TGCTCAAAGGGAATTAGCTGAACTCAACCACAACA
>AX105583957 
CCAAGCTAGTTTCAAACGAAACATAATTCCGCACG[A/G]AATTACCATAATGCTCTTCCAAGCGAAATTACACC
>AX105584434 
CCAATCAACGAAATAGGTCTATACTCGCTAACCAT[C/T]TTAGGGTCTCTTATCTTTGGTAATAAGGCTATAAA
>AX105584459 
CCAATCACTTCAACGATAACAAGAGTGCTCGCCAG[A/G]TTCAACTCCAACAACAATTCTCCAATATCCGTCTT
>AX105585162 
CCACACGTTTTAAGAACTTCAACATCTTGCATTTG[C/T]AACGATTATTCTCCAACCCTTTATAACCATTGGTG
>AX105586806 
CCAGAAATCACGAAGAGTATCGAGATATATGGGTG[C/G]GTTGCAAGTCAACAAGGTTTTTTACCTTGAAGATG
>AX105586854 
CCAGAAGCGAAGGAACCGCTTGAAATTATTTGATG[C/T]CCATGTGGACAATGGCGAAGCTTGAGATTTCTGAC
>AX105587150 
CCAGATTTTGATTCGATTTGCGAGTTAGATTAAGC[A/G]TTGCGTTTTATTAGAGTAATTGAATAACTAGATTA
>AX105587371 
CCAGCTGAGCTGGTTTCGGCTCACCTGTTGATTAT[C/T]GAAGCAATGTCAAATGGGTTAAAACGGGTTCCACG
>AX105589926 
CCATTCTTCTTTTTTCAAAATCGGACGTGGTTCTC[A/C]AACATAACTGGGTGTTTCGGAAGCAGAATGAACCG
>AX105592757 
CCCCCTGAGTTTTAACCCAAGCAAGCCGCTCAAAA[C/G]GGAAGGATTGTCCTTCCCATGGATCAAGACAAGAA
>AX105594105 
CCCGTGAGCTCCGGATCAACCAATTCTTATCCATG[C/G]TTGTGGGGAGTTCCATAATGGCGAATGCCATTATG
>AX105595540 
CCCTTTAAATTCGTAATAAATTCCTGAAAATATTG[A/G]CAGAAATTTGATACATTCATGCATGATATCTTACG
>AX105596831 
CCGATGCTTGGTCGTGGAGAGTTGAGATGCATCGG[G/T]GCAACAACATTAGACGAGTATCGTAAATATATCGA
>AX105596949 
CCGATTTGAAGAATTGACAACGAGTTTTTAACGGA[A/T]AACTGATAGCCAAAATAAAGAAACTAAACAGTTGT
>AX105598062 
CCGGCGTACCTGGTGGTGATGACGTGGCGGTGAAA[A/C]CTAGGTGTGCAGCGGAAGCATTAGGACGGTGGTGA
>AX105598787 
CCGTATAAACCATAACGTCATCAGAAAATTACCGG[A/T]CTTCCTATTTGAGTCAGGGATTAGAAACAAAGCTT
>AX105599108 
CCGTGAGAGAGTTAGCTTAATGTTACGCGGGCCGC[A/G]TGCCACCATAAAATCTGCCTATAAATAGCAGGCGA
>AX105599137 
CCGTGATTTAAAACTCGAAAATACTGATGATTAAG[C/T]GAAGGAATATAAATTCTATATACCATTTGGCCTTG
>AX105599603 
CCGTTTGCCTTTGTCTAGTTGGTTAAAGTATAAGT[C/T]TGCTAGCTTCTGATCAAGCATGTTACACGCGGTCT
>AX105601208 
CCTATTCTTCGTGGGAATTGGTCAACACGAAGAAC[C/G]TTCTTCGTGACCTGTATGGTTCTTCATGGATATGA
>AX105601378 
CCTCAAGAGTCAAGCACCAAAGTATCAAGAGTCAA[G/T]AATCTAGTTTCCGTAGTATCATAGTATCATAGAAT
>AX105602869 
CCTGACAGGGAGTTAGAAAGTGGGCCGAAAAGTGT[C/T]ATATTTCTGACTCTTGTTAGTGTTCTGTTGGGCTT
>AX105603255 
CCTGCGTTCATTGCTTTGGCCACGACCGTCCTTGG[C/T]CCCGAGTGCATGCCACATATTCCTTCATGTATTTC
>AX105603403 
CCTGGCCGGAGCTAGACTTCCGTTTCACCTCATCT[A/G]AGTAGTTAAAAAACATCTTGGAAAGCTCCATTGCT
>AX105603702 
CCTGTGGTGTTAATAGTGCGTAGATCTTCAGGGCA[A/G]CCGCTTTGGCGCAGGGTGACTTTGATTGAATCGAA
>AX105604811 
CCTTCTTCTATATCACCATGTTTTTTGAAAAAAAG[A/C]AGCAGCATTTCACTTGTTGTTTCAGGGGACAACCC
>AX105605109 
CCTTGGAGAAAGTAAGATGACATATAAAAGTTTGT[A/T]TATTTAAATTCTAGAATTAACCGCCATTTTCGTCA
>AX105610829 
CGATGAAATTACTGTAACACCCCTACAATCCAAAC[C/G]TCTCACCACTCGTCATCATCACATGTAAACCCTTG
>AX105611763 
CGCAAGAAAGTGTGCCATTTTAGAGAATCGATCAA[A/C]GACGATGAGAATTAATTCTTTGTTGCGTCGGGTAC
>AX105613754 
CGCTAGCAGTTACACGTTCCACACTCTAGTCAATT[G/T]TCATCATTTAACCCCATATGATTTCGTAAGAGTTG
>AX105619857 
CGTCTAATATACATACCATCTGATCCTACTCTAAA[A/C]TCTACATATTTATCCATCATGTGATTTGGACCCTC
>AX105620449 
CGTGCCACTTTTCTTTTCCAGCCGTAAGTCTCACA[A/T]CACAACGTAAGCCGCATGTCATAGTTTCTGTTTCT
>AX105621073 
CGTGTTCTTTAGATGTTCTTGAGTATATGATTCAA[C/T]GTCAACTTTAAAACTACCAACGTAATATTCTTTTA
>AX105621250 
CGTTAAGTGTGAATCCTCCTCACACTGAAGCATTT[G/T]AACCTATATTTTTTGAACCTGATAATGTGTTAGAA
>AX105622826 
CTAAAAAAATATGACCTATTTATTAAACGAAACGG[A/G]TATAATGGATTGTCTTCGTATCAGGAATTGTCAGC
>AX105624540 
CTAAGCCTGGCGAAGCTTGATATATGAATATCTAC[C/T]CCGAGCTCATTTATTAAATGAAATATAATTTAGGC
>AX105625485 
CTACAAAACCATCAACATCAAGAGAACCAAATAAT[A/T]CATTAAGGATAAATCATCTAGAAAAGTTTCTTTGA
>AX105628623 
CTATAATTATATACGTAATTTAGATACATCACATG[A/G]ACCATCCGTATAATTACTAATTAGTATGATGAAGA
>AX105629291 
CTATCCCGTTTAATACAGAATCTGCATGGGTAATG[A/G]ACAGGGTGACTTGTTATACCCGTTCAGTTAAACAG
>AX105629740 
CTATGGTCAAATTGTGATTGACAGAGATGATAGTT[A/G]CTCGGTGATTAATGATGGCTATGGTGATGGGTTTA
>AX105635948 
CTCTCTCAGATCACAAATCTTATTTTAAAGATTCC[A/G]AACCTTGACACTCATATACAAAAAATGAATATGTT
>AX105637125 
CTGAAAAGCAAAGATGGTTAGAGTCTGAAGGCATT[A/C]TGTTGATTCTGTGTACTTCTTGTATGTTAGATTAG
>AX105637369 
CTGAACCGTAGTTACAACAAAGATTGCTACAACTA[C/T]GAGATTGGACATAGGAAAATCACTTTAGTAGATTA
>AX105640960 
CTGGTATAAATTCAATTGTTAAGTTGTTAATTGTG[A/C]CTATAAACTAAACATCAATTTCTTTTTTTAACGGC
>AX105641823 
CTGTCGTAAGTCGGTACGCTTGGGGATTCAAATTC[A/G]GTGTAGATAATGGAATATCCCATTTGATTTATTCA
>AX105643141 
CTTAAATCTATACTGTTGACTTGTGTGCAGAAAGA[A/G]GAAGCGAAAACTATTATGAAAAAGTTGTGTGATAC
>AX105644163 
CTTAGAAGATCCCGCTGCATTATGGTGGAGACGTC[A/G]TTACACAGACATCACCTGAGGCATGTGCACTATTA
>AX105645319 
CTTATTTTTTTGTGCCCTACGATCGACGATTCCCT[A/C]TCGATAACCAAATCATCATTCCATGTTCTTGATTT
>AX105651765 
CTTTCGGTATACGGTTAGTGTCCTCTCATTATTGG[C/T]GTGTTATGATTCTGTGTTTGCTGCTATGATTCTGT
>AX105653087 
CTTTTAGCAAACTATAACATGTTTTATCCACCACA[A/T]ATACAAATGCCTAACCTCCCTCAACAACAACTCGT
>AX105653580 
CTTTTGAACCTCCATTTCCTTGGCTATCTTTAAGC[C/G]AGCTATCAAAGCTTCGTAGTCAGCTTCATTGTTGG
>AX105659543 
GAACCAAAAAATATTATTTCATAGCGATAGACAAA[C/G]GATACCTAAAAATTTACGCTTCTGGATCCGCCACT
>AX105660664 
GAACTGTCATCGCCACTGGGAATTACAAAATGGGC[A/G]GGTCAAATGGTCGAGTAATGGGTCAAAGTTGGTCA
>AX105661239 
GAAGAATCACCTAGAATTCCAACTCCACATCCTCT[A/G]GGATATGATCCATGGTTTAACAACAATAGGTCATA
>AX105661357 
GAAGACCCCTCGTGGTTGAATAGAGTGGCGGCCGT[G/T]TTCCACGTTAATCCACGCGTGATGGGTCTTCCACC
>AX105662031 
GAAGCCATTTATCAGTCCCAAACACTCAAAATTTA[G/T]TAAAACCTAATTTGCTGCTACCTCAACCCTGTAAT
>AX105665609 
GAATTCTCACTAATGTTACTTTTGGATTCATCACT[A/C]GAAGAAATAAATTCCCGTGTATTGTTCATAAACTC
>AX105666174 
GAATTTTTTATAACGAATCATCAAGTGGATGAAGC[A/G]TGGGACGCGTATACAAATTTTAAAAAACTTTACGG
>AX105667232 
GACACTTAGGTCTAAAGACGTGTCTATCCGGCAAG[A/T]TGTTTACCTAACTTGCTTAGACCGAATGAGATGTT
>AX105667789 
GACATGAACTAAATAGATATTAGAACGTAAATGAA[C/T]AAAACGATAGTTCAATCAATATTCAAGAGGTATTT
>AX105668166 
GACCAAACGCCCAATTTGAAACTTATATTCTATTT[A/T]TACTTTATAATTATTCTAAAGATCTTATTTCTGTA
>AX105672222 
GAGAAAGCATATGACAACATCAACTGGGGGTTCGT[A/G]ATAGACGTTCTTAGACAGATGGGGTTTGGGTCTCG
>AX105672834 
GAGACACTTAACAAATGTTTCAGCCTTGATACTGT[C/T]GAGGAAATCATTGATGCCTTGGTAACAACAAAGTC
>AX105676828 
GAGTAAAAAATAATAGCTACAAAAGAAAAACACAA[C/G]TTCTATCAAGATTCAAAGTTGACCACTGATTCATA
>AX105677241 
GAGTCAAAACGGCTCGCAGCAGCTCGAACACACAA[C/T]CTAGCCGGCAACTCTATCGTGCCAATGTCGGTGTT
>AX105679716 
GATACCGCCAAGCCCATCCGCAAGCGAAAGTGCTC[C/G]AGCCTAAACTACTCAGCAACTGCCCAAAACCCGAG
>AX105680040 
GATAGAGGTTTGGGTCTTTGTAGGGATTTATGATG[C/T]GGTTCCATTCTTGCCTTGGTTTTTCAATATTATCT
>AX105680427 
GATATACAAAGACATGTATGGCTCATTTTTCAATA[A/T]AATAAGTTGGTTTGAACAAAAAAGTTTGGTTATAG
>AX105680885 
GATATGTGGGAATTTCAGTGGTCCGATCACACAGC[A/G]TGTCGGGACTCATGGAACACTGACGCTATGACTCT
>AX105682510 
GATCGGATTTTGTCGATTTTGAGCAATGTGGTGTC[C/G]ACGCCTGAGGGGCGGAAGGCGGTTAGTGGTGTTCG
>AX105682933 
GATCTGGTGGTGCGTGTGACTGCGGTGGGTGGGAC[A/G]TCGGTTGCCAGTTTCATATTCTCAGTCATCAAAAT
>AX105683691 
GATGAGGTTCCGTTTGATATTCCTTTAGCCAATAA[A/C]TTCTTCATTCGATTCCCGTTACGTTGTTTAGAAGC
>AX105683868 
GATGATCCCTATGTACCCGAAAGATTAAACCTGCC[A/C]TCTGGGTTCAAATATGGGGAGCACGCAGTGCATTG
>AX105686019 
GATTACCATATGTTCACTAATAATCGAAGACAAGA[A/G]GAGCGCACCGGAAAATATGGCACTCCTAGGGTACA
>AX105689887 
GCAACCACGCTTCGTTTACTTTTCACAAGGTTCAA[C/G]GCTTTAGATGAGCGCATGCCATGTGTCTTCATCAA
>AX105690894 
GCAATGGAGTCATAAACAGAATTAACCCCTAGGTG[A/G]ATCGGGACCCCCATAACTTTTATCCAAGCAATCCT
>AX105692678 
GCAGCCATTCATAACAATCAAACAACAACTCCTAC[A/C]AACTTATGCTTTCTCTCTTCTTACTTCCACACACT
>AX105693984 
GCATCATAGATGATTGCATCAATATTGTTTCCTTC[A/T]TTTTGAAGCTTCTTGATAAGATCACCTAGTGATTT
>AX105696751 
GCCCAAGATTGAACACGTGACCTCTCGTCTAAGAT[A/G]CATAAGTCTCCAACAAGTGAGCTAGCCTCACATTG
>AX105697015 
GCCCCACACTTGCCCGGTTGTTAACCGGAAAAAAG[A/T]GCCATTAAACCGGACACCTACCCCATCTTCCACCC
>AX105697647 
GCCGAATTCGTATAATTCGGTTTTCTCCGTTTTGA[C/T]GTCGTTAGGGTTTCAGATGAAGTGATTCGGTTAAA
>AX105698003 
GCCGGAAGTATGGAAGTTAGATGAGGTCTTGACTC[A/G]TCATTTGAAAAGGGTCGAGTTTCTTGAGTTCAATG
>AX105700086 
GCGATCACGTTTGATGATTTTTTTACGAATGCCCG[A/G]CGACATTGTCGTGTCTTACGCTTCAGCTTCATCAA
>AX105705719 
GCTGGTATGTGTTGATGCTATTATCTTTCATGTAT[A/G]TTGCATAAAATGTTGACTTTCCTGAATGCTTGTTT
>AX105706852 
GCTTCTTCTTTTTGGATAAAGAAAATGTTACGCTT[A/T]AAACCAAACACAACGCTTCTTTTAATCGTTCACTC
>AX105707740 
GCTTTGGTATTATTCTTATTACAAACCGTTCGTCA[A/G]TATATTTATTATAAACAAAAGCAGATGCTCGACCC
>AX105708385 
GGAAACAAAAGAAAGTAACAAAAAGAAAATAAGCA[A/C]CTTAAACAGTTAATCACGCAAATCAAACAAAAATC
>AX105709803 
GGAATAGTCATGATGGTTCCGTAAAAAATGCAACG[C/T]ATTGGTTTATGAATGTTGTTTCGAATAGACACGAC
>AX105710032 
GGAATGATCCTATTGCAGCTCGTTACGGGCCGGAG[C/T]CCAACCGATACAAGACTACATGGACATAGTCTAAT
>AX105711712 
GGAGATGCACGAGGGGATTTGCGGAATGCACTCGG[A/G]GCCAAGAACCATAGTGAGAAAGGCAATGAACGCAG
>AX105712284 
GGAGGGTAGGATGTAAACAGACTATGCCTCTATCC[C/T]TAGGGATATAGAGGCTGCTTCCAGAGAGACCCTCG
>AX105713038 
GGATAGATTTCTTGAATATGTCCTTGAAAATTTTA[C/G]TGTCGGCAAAGAACATACAAGTCTATTACAGGCTC
>AX105713289 
GGATCAAGAAGAGAAAGTCCAAAGCCTTTTTTCTA[A/G]AACTTGATTTCAAGAAGGCGTATGACAACGTTAAT
>AX105714073 
GGATGTGTCAGTCTTAGAGACTGGGGAGGTTTAGT[A/C]TGAGAGACGGATGTGATAGTCTGAGAGACTGGGTG
>AX105714375 
GGATTGAAAACATAATTTAGATAAACAATTGCACA[A/C]TGATACGTAACACGTATAAACATTATGAAATTGAA
>AX105717518 
GGCGGTTATATATATAAAATGTTGCAACAAAGAAC[C/T]CCTTTATTAGAGCAATGAAGTACTAGCAAATGGTG
>AX105717953 
GGCTATGGACATCATGTATCCTAATTGCAAAAATC[A/G]GGAAACCGAATGCTTACCGAGATTGGCAGAAAAGG
>AX105719480 
GGGACGTTATTGATTTCAATTGACAATTACAGGGC[A/T]TAGAATGACCATTTTTTTTTTCAAATTGGATTTGT
>AX105719826 
GGGAGTGAAAGGTTAGATATAATGGGTTTCAGGCA[G/T]CCTCACTCTTGGCCTCATTTTACCTAAGAGTGCTT
>AX105722463 
GGGTAAGCAAGATACAGTTGACAACCAAAATCTCC[A/C]GGAAGCAACTTCTTAACCTTCAAATTAAAACAAAT
>AX105723019 
GGGTCTAATAGCTGGCATAGATATAGTAATTGATT[A/T]GTTAAATATAGGAATGATTTATTTCGATTCATAGG
>AX105725318 
GGTAGGATTCAACCGTCCCCATATAAGTAAATGAT[C/T]GCGTCTTTGAATATGCATATTCGTAACTGATCATT
>AX105726068 
GGTCAAAGCGATCACCTCACAAGATTTATGGTTTT[A/G]GGATGCCTACTGTGGTTCGTCCGGTTCACTGAACG
>AX105730088 
GGTTCACCGGTTCCTATAGCGAAAGGCGCGAAGCC[A/C]CTTCCGGGCCGCCACCCGTTTGTTGGAACGCCTGA
>AX105731850 
GGTTTTAAAAGCTCTAAAAGTACTAGAGTACGTTC[A/G]CTCGTAGCTTTGTTTTAAAGTTCAGCTCCAATTAT
>AX105732204 
GGTTTTTGGCCATATTTACGCCAAGCCCATGGATC[C/T]GAAGACAAACCAGCAGCTGTTACTTGAACCACCAC
>AX105733084 
GTAAATATTTCACGTGTGATATAATCAGAGAAAAT[A/G]TGTGTAAGACCATATGTAATGGGGCTTTATAAGGG
>AX105733169 
GTAAATGTAGTGCTATGAATGTATGTCCAAGTTGG[A/C]CTGTGGTTGGGTTAAAGTATTAACCCGAAGTTGCG
>AX105733361 
GTAACACAATTCGTTTGTGTACAACTCACACTTAT[A/C]ATTTTAACCAGTTTTTCCCAACCCAACAGATTTTA
>AX105737065 
GTAGGCGACGTGGTTGTCTTTTAGGTTATCTTTCC[C/T]TGACTTTTGAACTAACTCATATTTCCCGGGCTGCG
>AX105737652 
GTAGTTTTGCATCAAGTGTTGGACATAAGCTTCCA[A/G]TGAGACTCTCGACTTCATAGTAGTTTTGCATCAAG
>AX105738311 
GTATATGTGGGTCAAAATTGGTCAAACATAAGGTC[A/G]AGGAGGCTGATATATAAAAAAAAATATGATTATGA
>AX105741066 
GTCACACGAAACCAACCGACTTAATTCACGTGCCC[A/G]CTTTCCCAAGAAACCCAGAAGGGTACATCGGTAAA
>AX105741411 
GTCACTTCTCTTCCCTTCTATTTCTATCATCTCAT[A/T]AGTATAAAGCAATGTATCATTCTTTGCTACGTACC
>AX105741996 
GTCATGATGTCCATTCGTACGGATTGACTCCAACC[C/G]CACGAATGTACATATACAATATAAAACCTTGTCCG
>AX105743838 
GTCGCAGATAAGGATGATGAACGATTAACAGATCT[C/G]TTCTGTTTGAAGCTTCTAAACTTATGGTTACTCAG
>AX105752135 
GTGTCTGTGCCTCGATCTATACAACAATTACATTA[C/G]CATGGTTTTTAACTTCTTTTCCTCAAGAATGGAGA
>AX105752892 
GTGTTATAAACTTATAATTACTTAGCTATGACCTA[C/T]AAAATGAACTTTAATGATTCATTTTATAAAGCTAT
>AX105754095 
GTTAACAGGGGATGTTACAGAATGCAGAGTGGTAA[C/G]TTTTGCTAATAGGGGCCTAGAGTTTGATTGGTTGG
>AX105754210 
GTTAACTATGGTTGAGGCACTCTGGTTTTACCTCT[A/G]AAGCTCGGGTTCGAGTCTCACCCATTGCACTTTGG
>AX105757682 
GTTCGACAATCAGCAGTGGGAGGCGGAGGTGAGAG[C/G]CGGCCTGAGGTGAGGTCACTAAGCCCCTGTTGTTT
>AX105758212 
GTTCTCACCATTTCAAGCATGGCCCTCTCAGCACT[G/T]GTCGAGTCAAAACGGCTCGCAGCAGCTCGAACACA
>AX105762466 
GTTTATTCGAATCAAACAAAAATTATTTTAGCTAA[A/C]GGGGAAACGGGTTCTACTCATAGTTATTAAAGGCG
>AX105763148 
GTTTCTACGACCATGTGCGAGAGGGAAAACGATAC[C/T]TACCTTTAGTTTGCACTTAATAGTGGAAAACGGTT
>AX105765621 
GTTTTGGTAATTTCTAGACTGGTTTTTCAAATTCT[C/G]ACTATATCTTGATTAATTTCTATGTGTTGTTTCCA
>AX105768041 
TAAAAGTGGCTCTTAGAATGTTAATAAAAGTAATT[A/T]TTAATGTTTAATCGAGTATTGGATTTGAGACAATG
>AX105770334 
TAAAGCTTAAGAAACTATAATGAAATAAATACAAA[C/G]TTTAAAAGTTAACTTTATAAAAAAAAATATACGAT
>AX105771461 
TAAATCAGTTGTACTAAAATGGTAATGTTAAAAAC[G/T]GTTTGGACCCATCAACGATAAATGAATTGAACTAA
>AX105772912 
TAACACATTGCGAAAATATCGTATAGTTGTAAACT[A/T]GTAACCTTATGAATTTCATATTTAACATGCTGCGA
>AX105773353 
TAACATGATGTGACACGATGTATATACACCACCCA[A/G]GTGGTTCTTTCATGCATTATCTTCGTGTATCATGT
>AX105775229 
TAACTTCCCAATTTTGGCTTCAAATTCAGGTCCCT[A/G]TATTCACACCATATACACACATTTCAATTCATAAG
>AX105775739 
TAAGACCACACGATGTGGGCGTTTATGTCACACCA[C/G]GTTGCACACACCACCCCGGGAACGACATTGTCCTT
>AX105783765 
TACACTACAACGAGCGACTACCAACACTAAATTTA[C/T]GGTGTGTTAATGCAAAGAAATTAGACCGAAACGTA
>AX105784145 
TACAGTCAAATTCAAGATGAAGATGCTGATAGATA[A/C]ATAGATAGGGCAAACACTTAATATAGACCGTAAAA
>AX105785058 
TACATTGACGTAATGGGCTGTGATATAAAGTAGAT[A/T]TTATAATACGGTTGGTAAGACTTTGTATATATTAT
>AX105785501 
TACCACTACCACTGGCATCTCTATTGTTACTACCA[C/T]TGTCTTTATCTTCCCGTTTACGTTTCTTGTCGGTA
>AX105787340 
TACGATTCAGTTTTGGATCCGTTTAATGGTGGTGA[C/T]AGAAGGATTAGAGGCAACGTGGACAACAGGTTTTA
>AX105788341 
TACTACATGGAATACATTTTCTAAGGAGTAAACTG[A/C]AATTTTACCCTCTGGGGTTTGGGGTCATTGGCATG
>AX105796854 
TAGTGGTAGACGAGAGCAAGTGAGGGGTTTATTAC[A/T]TGTTTATATACTTTTTATCAGTGTTGTAAGAACTG
>AX105800869 
TATAGTTTTGGTAATTTATAACATTATACTAACTA[A/T]ATACACATATGTTCTATAGTATACATATATAGTTT
>AX105802740 
TATCAAGCTAATTAGTGGCATGACTCATGTGGTTC[C/T]CTATTTAAATAAGTTTACCTAACATATTCACACAA
>AX105803458 
TATCATTTCTAGCAAAATTCGTTCTGTCGTAAGGA[A/G]ATTTTCATTTCTTTAAGCTCGAATTTTCAATCACT
>AX105804441 
TATCTACAGAACAAACTAAAGTACCCAAATATCTC[A/T]TGCACATGATATGTTTATATGTTTAAAAAGTAGAA
>AX105806767 
TATGGCTCTATACGTGGCGTATATATGCATGATTT[G/T]ACAGTGTACGAAGTTGACTGATTAGTCGTGTACAT
>AX105811648 
TATTTCATCACGGTGGATCGTGGATGATGATACTT[C/G]TGTAGAAACTGATGATGATTTGAAGTTGAGGTGTT
>AX105813360 
TCAAAAGATTGTTAATTGGATGGTTAAAAATGTCA[A/G]CATGTTAATTTATACCTATGAGTGACCTTTTAATG
>AX105814760 
TCAAATTTTTGAAACAGGGGAAGCCATAGCTCCGG[C/T]GAGAAGCTGCGAAAACGACCGGCAATCAACATCTG
>AX105817703 
TCACACATGATAGAAATTGAAAGATGAGATTTTCA[A/G]TTGAACTGAAAGTGCCTGTGACTCTGTGAGAGTGG
>AX105818614 
TCACCTAACGAGCCACATTCTTCGCCTTCGAGGGC[G/T]TTGAGAAGAGGGTTATTGGCGTTTGCGATTGTTGG
>AX105819211 
TCACTATTTTTTTTCGAAATCATTTAAGGATTCCT[C/T]CTAAATTGGTGTATAGGTATTATGCCTCTTGGAGA
>AX105820763 
TCAGGCTGTTGATAATTTTCTATATTATTGTTCCT[A/G]CTTGTTGTATTATGAACTTTAACGTGCTTGTGTAA
>AX105822771 
TCATCATTTAAAGTCACAAACACCAGCCAATTAAG[A/T]AATCTATAACTAAAACCAAAAGATCAAATCAGGTT
>AX105823009 
TCATCGAGGCTTTCCACCCAAAATAGTCAGCTTTG[G/T]GTGGAGCCCAACTATTCCAATAAATTTGGTTAGCC
>AX105827029 
TCCATAATATATACACAGATCTAATACTACATATA[C/T]GAACAGAGATCCAAAAACTTCAACGGAGAAAAAAA
>AX105827923 
TCCCACATCGGCCCTTCAAACCTCGTACATACCAC[A/G]TAGAGCTGCCTGAAGGTTTCTATATCAACAGATGG
>AX105829196 
TCCGACGAGTAAACCTCGATCGTATAAACATGATC[A/G]CTCCACAAATGCGCTCTAACGCACACTACCTTATA
>AX105829922 
TCCGTCACTGGTAGATCCATCCATGGCTCCCAATG[C/G]CAGAAAACAAAACCCGTAAAGACGACGAAGAACGT
>AX105831918 
TCCTTTCTTCCGATTTTGCCCTCTGTCGTGTACTG[A/C]GCTTCTGCCGGTATCTGTTCAGTCATCGGATTACT
>AX105832366 
TCGAACGAGTTGATTCACCTCAGGGAAGAAGAAAG[A/G]AAAATGAAGAAGATGAAGTAAAAAGTGAAAACAAA
>AX105833987 
TCGCAATTGCAAATTGACATTCAACTACCATTCAA[A/T]ACAGACCATTATATAAACTTGGTTTTCAATTTCTC
>AX105834946 
TCGGAGGAAGCTGAGACTTTCTTGAGGAATAAGGA[C/T]CTTTGGGGTCCGTGGTTTTCTAAACTTGACATGTG
>AX105835383 
TCGGGCCAAGTTTTTGAACAAATCGGTAAATCGGA[A/C]GACTATCGGGATCAAATTATGAACAAGTGGAGGGA
>AX105835649 
TCGGTACCCTTGGTGTGATGAAAGTCATTCGAAAC[G/T]CTCCGAGATTTATATAGATTAATGGAACAGTTAGC
>AX105840731 
TCTCCATAGGTTGCGTATTGGAGAATAAGAGCAGC[C/G]GATATTGAGATGCTGTTGGGGAGATAGCCGTTTGT
>AX105844406 
TCTTAGTTTCACTATTGGTGAGATTTACTGAGTAT[A/G]ATGATGTTGATTAGTTAAGTCAATCTTAGAGCTTA
>AX105845473 
TCTTCTGTCCGTTTTAAAATCCGGGCTCAATTCAA[A/G]TTGGTACACTAAGTGGGTAGTTTTACCCAAAGAAA
>AX105847966 
TGAAAAATTTGTTCCATTCTTCAAATCGTTGTTCG[A/T]TAAGGTCCCGTATTCTTCAAATCGTTGTTCTGTAA
>AX105849708 
TGAACGAAGAGGGAGGAATCAAGCCCCTTAAATTC[C/T]GTCGATTTGAAAAGATATTTTTTTGAACGACCAAC
>AX105849995 
TGAACTTGCGATTTGGACCTGACCCGAGGCTGAAA[C/T]GCGATAGAAACCAACGCTGCTGCCAAAACAGAACT
>AX105853074 
TGACGGCTAAGAATATTCAATGCTTGACTGATATT[C/T]TTGAAGTTATTCCTTGTAAGCGGGAGAAAGGACAA
>AX105858933 
TGATTGTTCTTTTATTTCTTTTTTATTATAAATTG[C/T]AGGTTGTAAAAGCTAAAAGTGCTGTAAGCAATGGG
>AX105862271 
TGCCCCTATCTAAAATTATGCCACTTGTATCATTC[C/T]CATTCCCTAAATACCAAGTCACTACACAACTGATT
>AX105864817 
TGCTGGTTAGTTTTATCATTATTCATTTTCACTCT[A/G]ATCTCTATACAAAAGGAAAAAAAATCAGTTATTCA
>AX105866192 
TGGAATCTAAGAATGACGAGAAAAGAACATTATGT[A/G]ATGTGTTCTACATACCCTTTTTCTTTCGACTTGAT
>AX105866275 
TGGAATTGAGTTTCGTCCAATGTAGAATATATGTA[A/T]CAACAAGTTTCTATTTTTTTTGTTATTTTTATTAT
>AX105868757 
TGGCGGCCTCCTATTCACTCACAACCGCCATGTCA[C/T]AGCGAGCCATTTGAATGTTTGAATTTTAAATTCAA
>AX105872010 
TGGTCTTGCTTTAAACATAACTGTTTTACTGTAAA[C/T]CTAAAAAACATTGGGCTTAGTAAAGGTTTCAAGAA
>AX105872353 
TGGTGGAATGGTGGTAAATGAGAAAGAAGTGGTTT[G/T]CCAAGGGATGGGTTGGAAGTGAACCAAGCCCCTCT
>AX105874712 
TGTAATTACCTCACACGGTGCAACTGGAACTTGAA[C/T]TCCTTTTGGAATCTCCCTGAAACAAAAACAAAAAA
>AX105876115 
TGTATCCTAATACATCACATACTCATAATCTTTAC[G/T]ATGAACTCGGACCCCTTCTAACAAGCCTGTTCATT
>AX105881387 
TGTTAACTCTTGATTTGGTTTCAGTCTGGACATAT[C/T]GCTGTCGGTACATCAACCAATGGGGCTAGTTTTAA
>AX105882168 
TGTTATTCCAGATCGTTTGAATTAACTGTCAGGCC[A/G]CACGAGGTGGTTCACATCGCACGGTTTGAACCAAG
>AX105882583 
TGTTCCATCTAGATTTGTGAATCTCATTTTGGATA[C/T]GTGTACAAACATTAACTGTAGATAACAAACTATGT
>AX105883302 
TGTTGATGGATATTCAAACCGTGGGTAGAATAGAC[A/G]TTTATGACAGTATCGGAGACTTTCAAACTGTGAAT
>AX105885135 
TGTTTGTCGACTTGTTCGGTTACAGGGTTCGATAC[G/T]TCCTCGGGTAGGGGCACTTTCGGTATTTCACATGT
>AX105885412 
TGTTTTATGTGGTTTTATGAAATTATATGTGTTTC[A/G]ATTTTGGAGACTCATTCGCTTTACGCTCGCCGCTC
>AX105885659 
TGTTTTGGTATAAAAATGCCACATTTAGAGCGGGT[C/T]TACATCAGATGAGTGGGCTGAGGTGGTTGTGTAGT
>AX105888095 
TTAACACAAGGGACAATTACCATAGCTGGGTCCAA[G/T]GTAAGGTGATCGAATGCTCCTTTATCCATGTACCA
>AX105892518 
TTACCAATGGTGTAGTTGCACTATTTATTGTTGTA[A/T]TTATATCTTTTTATTAAAGTCATGTGTTTCTCATA
>AX105892571 
TTACCAGAACAATCCAAATCTTTGAATGAAATTAT[G/T]TAGGAGGCTGTATGCATGCATTTTCAACCCGTTTG
>AX105895405 
TTAGGAAAGATGTGTATGTCACATGACATGGGTTA[G/T]AGGTATATACATTCATCCAAATGAAACCTCCCTCA
>AX105896867 
TTAGTTTGCTTAGTTAATTGAATTGCCCGCAGAAG[A/G]ATTAATCACCTAATGAATAAAACATTCAGGAATTC
>AX105896959 
TTATAAAAAGTTAAAATACATGGGTTGGGTTTGTA[C/T]ATTTCAAAACATGTTCGGCGGCTTTGTGAACACAC
>AX105898084 
TTATATATCAGGAATTTTTCAGAAGTAGTAGAGTA[A/T]TGGCGAACACCGGACGTACCGTTTCTACTTGGATC
>AX105900047 
TTATGTAACTTTAAAATTTTTCTACGTGTGAATAC[A/C]TGGTTTCGCTAAACACACGTATGTAAACTTAGGTG
>AX105901952 
TTATTTTACCATCGTAGAAGAATCAATCAAGTTTG[C/T]TTAAACAATATCTTCTTTTTTTATTAAATATTGTT
>AX105902854 
TTCAACAAGAACCTTCAGTTGATACTTCTAGCGAT[A/T]TATGCTTGGTGTTTAGCCGGTATTTAATTTCATAT
>AX105903415 
TTCAAGTTAAAACATAACATCAAGACTGATTTCAT[A/C]CATAGTGTATCGAACATCCAACAACTAAACAAAAT
>AX105904679 
TTCAGATACCGGCTTTACTTCATTCTCATACCCAA[A/T]TATAACAAACAGAGTATCAGTTACTGCAAACCAAA
>AX105905234 
TTCATAAAGGTGTTCATTATACCGTTTACAGATTT[A/G]AGCATTCCGATTGAATTGTAAACCGCAATAGTGTC
>AX105909838 
TTCGGGTGAAATTGTGTTTTAATCGAAATGGGTTC[A/G]CTTTGATGAATAAATTAAAATTTGGAGGTGTATTT
>AX105913184 
TTCTTCCGGCTGCACTCTACAGTTGGTCAGATCTA[C/G]TATGGTATAGTGCAAGTTAGGTTTGGGTATAGCAG
>AX105918020 
TTGATGATGAAGATTGGGAAGACCTCAAACTCCCT[G/T]TTAGGCCAAACTTAACTTCATATGCCATTTCTAAG
>AX105919700 
TTGCCCGCTACCCTGTCCACCACTTTTTGAGGCGT[A/G]GCCCCACGCCAAAGGCAAGATCTTCACGGGCATGG
>AX105920437 
TTGCTGAATGAAAATGTATTCAAAGTTAGTAATGT[A/G]TGTAAAAATTTCCTAAGTTAGGATTAATTTAGGCC
>AX105922924 
TTGGTATGGTTGGGGACAGGTTTATGCACCCGCTT[A/T]TGACAATAGGTCACTAATTTTGTCATATCATAGAC
>AX105924716 
TTGTATTACACATTCTTATGGCCTTACCTTCCTAT[C/G]TATTCACACGCCCTATTGGTACATCAAGATAATAC
>AX105926794 
TTGTTCAATTCTTTTTTATTTTTTGTTATCAAGTG[G/T]AACAATGATTACGAACAACTGATAAAATCACTTTA
>AX105927194 
TTGTTGGAAGATTCCTCACTTTCGAACGAAATTAG[A/C]ACAGAGAGGCCGCCAAGATATTGAATCGTCGCCCC
>AX105931617 
TTTAGATGTTGATAGCTTTCTTTATTGTGAAGTAT[G/T]AGTGCTACACTTTGTACAACTTAGACTTCGAGAAG
>AX105937254 
TTTCGTGTCATGTTAACAAGTTTGTGTCTGAAAAT[A/G]CCAGCAATACCCCTGAATTTATGGACGTTTAGTAT
>AX105937675 
TTTCTCAATTAGTTGCACCCACTAGTCCACTTATA[C/G]CTTCTTCAAGGTTTGATTAATATCATTTATTCATA
>AX105940998 
TTTGCTTGATAGCATACACATATTCAAACCCTAAC[A/C]CCTCTATTGGTTGTGCGACGACAGTGAAACCTCCC
>AX105942484 
TTTGTAGGGTTTAACTTAGAATTTTTCATCAAAAC[A/C]AACCTAACTAGAGTACTAGACCATGAACACTTCTA
>AX105948496 
TTTTGCATATTTATCTCTGACGCTTTGTGACCAAC[C/G]ACCTTCAATTCTACCTTCCTCTAAGAGCATTCACA
